# Supplementary material for: (2,2′-Bipyridine-κ2 N,N′)tetra­bromidoplatinum(IV)
Source: Acta Crystallogr Sect E Struct Rep Online. 2010 Sep 4;66(Pt 10):m1213. doi: 10.1107/S1600536810034793 (PMC2983281; doi:10.1107/S1600536810034793)
Supplement: Supplementary file 2 [file e-66-m1213-Isup2.hkl]

# 
# h,k,l, Fc-squared, Fo-squared, sigma(Fo-squared) and status flag 
# 
data_I
_shelx_title ' [PtBr4(bipy)]' 
_shelx_refln_list_code          4 
_shelx_F_calc_maximum      288.77 
_exptl_crystal_F_000       600.00 
_reflns_d_resolution_high  0.7833 
 
loop_ 
 _symmetry_equiv_pos_as_xyz 
 'x, y, z' 
 'x+1/2, -y, z+1/2' 
 
_cell_length_a     8.3146 
_cell_length_b     6.9010 
_cell_length_c    12.5873 
_cell_angle_alpha  90.000 
_cell_angle_beta  102.940 
_cell_angle_gamma  90.000 
 
_shelx_F_squared_multiplier     1.000 
 
loop_ 
 _refln_index_h 
 _refln_index_k 
 _refln_index_l 
 _refln_F_squared_calc 
 _refln_F_squared_meas 
 _refln_F_squared_sigma 
 _refln_observed_status 
   2   0 -16     3142.37     2844.86    282.09 o 
   1   0 -15     6927.91     7112.30    434.75 o 
   1   1 -15     1932.27     1826.18    154.53 o 
   2   1 -15     3229.43     3178.18    277.79 o 
   3   1 -15     2725.12     2515.84    253.31 o 
   2   2 -15      893.06      877.48    158.84 o 
   3   2 -15      939.69      963.43    169.24 o 
   4   2 -15     1436.44     1483.90    208.73 o 
   5   2 -15     3727.14     4009.98    382.20 o 
   3   3 -15      603.02      175.23    232.51 o 
   0   0 -14     6031.69     6256.25    381.65 o 
   2   0 -14    10927.30     9954.81    528.52 o 
   4   0 -14     2081.89     2005.23    232.74 o 
  -1   1 -14      912.39      786.68    311.19 o 
   0   1 -14     1304.48     1347.91    156.05 o 
   1   1 -14     6233.46     6434.88    279.26 o 
   2   1 -14     1938.29     1930.74    153.98 o 
   3   1 -14     1980.32     1875.64    155.57 o 
   4   1 -14     3315.70     3464.33    298.52 o 
   6   1 -14      691.55      682.28    197.16 o 
   7   1 -14     2347.35     2192.45    296.40 o 
  -2   2 -14     5291.96     5154.15    664.45 o 
  -1   2 -14     2891.81     2828.36    472.45 o 
   0   2 -14     2441.75     2038.23    382.59 o 
   1   2 -14      473.48      453.19    105.30 o 
   2   2 -14      320.29      252.50     75.61 o 
   3   2 -14     2918.71     2927.13    262.54 o 
   4   2 -14     2620.81     2677.81    262.85 o 
   5   2 -14      791.84      952.95    214.29 o 
   6   2 -14     3871.12     3798.12    383.84 o 
  -1   3 -14     2574.21     2205.12    419.11 o 
   0   3 -14     2117.53     2115.58    395.96 o 
   1   3 -14       90.65       69.84    157.74 o 
   2   3 -14       91.97       74.25     69.47 o 
   3   3 -14     2508.68     2622.36    248.46 o 
   4   3 -14     3942.05     3868.02    262.35 o 
   5   3 -14      683.48      848.99    142.91 o 
   1   4 -14     3235.22     3451.82    471.67 o 
   2   4 -14     1112.31     1115.08    293.12 o 
   3   4 -14     1660.11     1790.39    218.51 o 
   1   0 -13    12766.06    12562.31    587.10 o 
   3   0 -13     1077.99     1173.73    166.74 o 
   5   0 -13     7021.77     6844.99    448.05 o 
   7   0 -13     4010.49     3988.87    377.35 o 
  -2   1 -13     1944.13     2058.72    417.08 o 
  -1   1 -13      737.98      916.11    133.16 o 
   0   1 -13     5703.34     5491.48    229.50 o 
   1   1 -13      149.69      146.53     56.04 o 
   2   1 -13     3015.26     2590.41    170.15 o 
   3   1 -13     3034.33     2793.61    183.20 o 
   4   1 -13     1836.17     1826.06    152.78 o 
   5   1 -13      368.41      393.05     97.60 o 
   6   1 -13     4498.69     3933.26    367.81 o 
   7   1 -13      720.48      729.28    143.84 o 
  -3   2 -13     3393.86     3686.29    561.92 o 
  -2   2 -13     3188.48     3212.04    497.32 o 
  -1   2 -13     4245.41     3786.86    512.10 o 
   0   2 -13      609.64      683.73    108.92 o 
   1   2 -13      823.93      848.62     98.76 o 
   2   2 -13     2126.08     2194.75    145.88 o 
   3   2 -13     2635.03     2405.90    172.76 o 
   4   2 -13     2170.23     2135.45    178.55 o 
   5   2 -13     1139.18     1316.16    146.61 o 
   6   2 -13     1322.22     1464.89    242.83 o 
   7   2 -13     2090.93     2497.93    319.24 o 
  -3   3 -13     4093.58     3625.99    548.93 o 
  -2   3 -13     2501.25     2581.22    439.21 o 
  -1   3 -13     3554.46     3051.40    459.86 o 
   0   3 -13      179.18      221.80    184.10 o 
   1   3 -13      795.10      861.68    250.18 o 
   2   3 -13     1563.49     1582.62    127.86 o 
   3   3 -13     3887.83     3750.61    197.16 o 
   4   3 -13     2312.60     2572.65    196.16 o 
   5   3 -13     1601.25     1927.48    179.58 o 
   6   3 -13      783.64      789.73    217.42 o 
  -1   4 -13      529.27      667.89    269.89 o 
   0   4 -13     2184.72     2242.04    380.24 o 
   1   4 -13        9.51       33.32    125.99 o 
   2   4 -13     2129.75     1980.67    334.73 o 
   3   4 -13     1811.82     2205.70    194.57 o 
   4   4 -13     3873.41     4132.31    311.22 o 
   5   4 -13      451.68      481.29    123.08 o 
   2   5 -13      577.56      647.94    240.33 o 
   3   5 -13      792.20      689.71    236.89 o 
   0   0 -12    10189.62    10357.28    984.98 o 
   2   0 -12      213.44      115.98     75.24 o 
   4   0 -12     8549.16     8288.85    469.79 o 
   6   0 -12    13056.88    13077.38    684.23 o 
   8   0 -12     1155.47     1154.80    261.92 o 
  -2   1 -12     1908.91     1827.31    368.98 o 
  -1   1 -12     5435.66     5053.93    276.54 o 
   0   1 -12     1632.45     1663.73    117.26 o 
   1   1 -12     6441.32     5898.26    327.92 o 
   2   1 -12      605.02      641.54     85.90 o 
   3   1 -12     1336.11     1390.03    123.24 o 
   4   1 -12     1945.61     1994.69    153.07 o 
   5   1 -12     7371.25     7064.68    322.76 o 
   6   1 -12     1680.10     1788.25    171.60 o 
   7   1 -12     2941.29     3197.59    238.86 o 
   8   1 -12     2175.36     2180.67    218.80 o 
  -4   2 -12     1712.10     1532.23    389.24 o 
  -3   2 -12     2099.53     2093.13    412.62 o 
  -2   2 -12     2277.50     2160.23    393.07 o 
  -1   2 -12      698.65      721.30    256.05 o 
   0   2 -12     2285.66     2096.48    161.34 o 
   1   2 -12     2067.78     2027.74    129.43 o 
   2   2 -12     7727.63     7385.86    266.54 o 
   3   2 -12     5545.32     5633.24    231.02 o 
   4   2 -12     2192.55     2086.24    164.24 o 
   5   2 -12     1128.41     1145.83    204.75 o 
   6   2 -12      753.39      950.76    146.71 o 
   7   2 -12     2351.17     1888.70    277.95 o 
   8   2 -12     3648.42     3941.40    220.09 o 
  -4   3 -12     2318.26     2170.40    442.10 o 
  -3   3 -12     1290.20     1172.71    326.83 o 
  -2   3 -12     2028.69     1770.92    350.99 o 
  -1   3 -12      601.33      567.39    238.14 o 
   0   3 -12     1638.63     1745.97    313.61 o 
   1   3 -12      151.38      224.61     74.18 o 
   2   3 -12     8661.67     8496.50    299.44 o 
   3   3 -12     6241.22     6584.91    259.69 o 
   4   3 -12     2453.86     2393.15    155.76 o 
   5   3 -12      167.31      111.24     76.09 o 
   6   3 -12      307.85      218.23     68.95 o 
   7   3 -12     1755.20     1782.76    224.26 o 
  -3   4 -12     4076.82     3194.83    487.86 o 
  -2   4 -12      653.11      667.65    273.96 o 
  -1   4 -12     1853.97     1507.67    319.16 o 
   0   4 -12     1438.92     1529.73    306.65 o 
   1   4 -12     3062.84     3459.17    413.25 o 
   2   4 -12      371.07      442.62    101.32 o 
   3   4 -12     3107.60     3403.00    221.56 o 
   4   4 -12     1305.42     1355.68    140.34 o 
   5   4 -12     5246.84     5713.04    306.64 o 
   6   4 -12      735.43     1025.68    263.24 o 
  -1   5 -12      282.07      548.86    247.68 o 
   1   5 -12      455.52      443.43    203.89 o 
   2   5 -12      341.15      380.01    186.52 o 
   3   5 -12        8.24      -11.00     59.34 o 
   4   5 -12     4298.68     4201.33    268.99 o 
   5   5 -12      347.04      286.82    102.22 o 
  -1   0 -11    10797.88    10262.09    487.86 o 
   1   0 -11      912.38      749.28    109.60 o 
   3   0 -11     2157.76     1946.57    194.58 o 
   5   0 -11    26862.34    27354.22   1103.34 o 
   7   0 -11     2157.53     2118.55    268.72 o 
   9   0 -11     2288.57     2846.81    376.33 o 
  -3   1 -11     3695.61     4011.00    543.30 o 
  -2   1 -11     5278.69     4466.24    570.29 o 
  -1   1 -11     5735.71     5419.98    269.97 o 
   0   1 -11     8264.58     7532.39    257.64 o 
   1   1 -11      589.55      754.18     81.03 o 
   2   1 -11     2238.51     2144.83    127.40 o 
   3   1 -11     4163.11     3902.29    198.14 o 
   4   1 -11     7234.60     7342.08    302.68 o 
   5   1 -11     1627.36     1628.75    144.25 o 
   6   1 -11     3591.59     3779.45    237.06 o 
   7   1 -11     5636.68     5634.44    237.11 o 
   8   1 -11     2410.04     2604.06    226.08 o 
   9   1 -11      477.41      602.15    161.55 o 
  -4   2 -11     1234.80     1145.42    351.31 o 
  -3   2 -11      554.73      458.61    238.53 o 
  -2   2 -11     1900.11     1873.68    344.89 o 
  -1   2 -11     2955.79     2291.31    364.68 o 
   0   2 -11     2983.27     2661.43    178.12 o 
   1   2 -11     9116.16     9213.98    293.05 o 
   2   2 -11     6866.77     6843.33    262.78 o 
   3   2 -11     9562.62     9828.11    319.76 o 
   4   2 -11      774.54      863.83     95.28 o 
   5   2 -11      124.24      130.86     65.38 o 
   6   2 -11     1457.37     1441.47    116.95 o 
   7   2 -11     3847.08     3490.24    507.42 o 
   8   2 -11     1782.57     1959.10    154.99 o 
  -5   3 -11     4376.38     4235.85    615.18 o 
  -4   3 -11     1156.03     1108.97    339.57 o 
  -3   3 -11      378.61      325.58    209.28 o 
  -2   3 -11     1147.03     1103.81    265.59 o 
  -1   3 -11     1203.07     1073.63    257.85 o 
   0   3 -11      962.63      981.50    236.58 o 
   1   3 -11    11482.08    11311.23    430.38 o 
   2   3 -11     5307.93     5586.12    223.54 o 
   3   3 -11     6705.25     6586.66    256.93 o 
   4   3 -11      197.81      211.90     64.17 o 
   5   3 -11       95.28      110.86     47.00 o 
   6   3 -11     1686.25     1595.80    126.27 o 
   7   3 -11     2902.18     2766.50    237.08 o 
   8   3 -11     1865.67     1907.38    191.34 o 
  -4   4 -11     4178.04     3623.02    545.96 o 
  -3   4 -11     2524.58     2036.59    373.99 o 
  -2   4 -11     2258.97     2185.34    372.81 o 
  -1   4 -11     3113.32     3277.19    421.38 o 
   0   4 -11     4406.74     4448.02    476.44 o 
   1   4 -11      515.77      595.00    195.20 o 
   2   4 -11     2869.14     3195.19    202.27 o 
   3   4 -11     2743.06     2717.44    190.47 o 
   4   4 -11     4525.29     4534.24    217.90 o 
   5   4 -11      779.97      741.13     87.46 o 
   6   4 -11     2706.08     2914.38    349.59 o 
   7   4 -11     3140.77     2754.76    361.47 o 
  -2   5 -11      311.55      238.45    194.27 o 
   0   5 -11      100.94      173.46    145.93 o 
   1   5 -11      805.66      712.78    216.95 o 
   2   5 -11       32.13      -10.01     93.14 o 
   3   5 -11     1736.66     1972.75    170.39 o 
   4   5 -11      240.90      370.21    103.92 o 
   6   5 -11      220.14       51.81     56.72 o 
  -1   6 -11     2182.20     2130.12    379.30 o 
   1   6 -11      163.51      209.59    158.84 o 
   2   6 -11      972.37     1088.80    253.23 o 
   3   6 -11     1119.17     1247.01    267.08 o 
   0   0 -10     3202.59     2993.48    188.24 o 
   2   0 -10     1064.86     1010.59    115.81 o 
   4   0 -10    21080.42    21030.25    844.87 o 
   6   0 -10     4680.46     4896.39    237.16 o 
   8   0 -10     3637.12     3664.00    371.01 o 
  -3   1 -10     8162.77     7754.69    778.39 o 
  -2   1 -10     5084.64     4759.99    552.69 o 
  -1   1 -10     4558.81     4310.94    220.40 o 
   0   1 -10     5883.73     5728.79    208.78 o 
   1   1 -10     5712.78     5391.76    200.05 o 
   2   1 -10     4389.26     4360.99    176.08 o 
   3   1 -10     7649.59     7796.95    255.00 o 
   4   1 -10      229.82      213.08     66.05 o 
   5   1 -10     8479.43     8684.23    277.33 o 
   6   1 -10     2836.60     2765.11    149.96 o 
   7   1 -10     1214.18     1149.80    108.73 o 
   8   1 -10      463.05      675.03     99.03 o 
   9   1 -10     4881.10     4869.40    617.37 o 
  -4   2 -10     2615.05     2405.57    432.02 o 
  -3   2 -10     1078.81     1260.93    292.65 o 
  -2   2 -10      940.43      740.93    246.82 o 
  -1   2 -10     5512.52     4943.30    333.44 o 
   0   2 -10     7698.42     7559.39    305.79 o 
   1   2 -10     3879.53     3960.55    166.99 o 
   2   2 -10    11852.30    12038.70    348.77 o 
   3   2 -10     2333.60     2251.85    128.74 o 
   4   2 -10     3027.61     3118.28    156.86 o 
   5   2 -10     1646.18     1542.43     96.93 o 
   6   2 -10     2111.19     2126.19    134.70 o 
   7   2 -10     5041.53     4917.29    222.63 o 
   8   2 -10     2488.11     2625.83    170.95 o 
   9   2 -10      593.76      611.65    114.13 o 
  -5   3 -10     2268.84     1842.01    402.77 o 
  -4   3 -10     1567.90     1311.30    330.11 o 
  -3   3 -10      529.65      585.22    236.81 o 
  -2   3 -10      429.88      585.38    219.61 o 
  -1   3 -10     4801.35     5097.30    505.45 o 
   0   3 -10     7337.07     7587.11    300.88 o 
   1   3 -10     1538.37     1668.28    138.39 o 
   2   3 -10    11525.23    11687.10    349.82 o 
   3   3 -10     1865.66     2156.32    131.38 o 
   4   3 -10     1891.79     1863.15    107.50 o 
   5   3 -10       29.62        7.73     34.57 o 
   6   3 -10     3593.89     3476.15    182.09 o 
   7   3 -10     6133.17     5840.94    310.16 o 
   8   3 -10     2434.38     2510.23    175.39 o 
  -4   4 -10     1969.22     1877.52    378.13 o 
  -3   4 -10     4863.51     4293.95    531.18 o 
  -2   4 -10     1082.64     1099.75    258.71 o 
  -1   4 -10     3248.82     3173.72    396.12 o 
   0   4 -10     3022.56     2977.97    367.03 o 
   1   4 -10     7796.47     8198.35    403.70 o 
   2   4 -10     1967.10     2104.88    153.67 o 
   3   4 -10     2176.98     2253.44    167.30 o 
   4   4 -10        8.36        6.04     33.21 o 
   5   4 -10     5325.33     5505.55    210.06 o 
   6   4 -10     1656.29     1654.22    135.96 o 
   7   4 -10     2638.83     2650.83    345.83 o 
   8   4 -10      135.78       33.52     54.61 o 
  -3   5 -10       86.15      150.00    168.85 o 
  -2   5 -10     6975.10     6397.10    632.23 o 
  -1   5 -10      461.04      528.68    208.81 o 
   0   5 -10     2488.48     2789.33    363.51 o 
   1   5 -10      115.52      129.67    121.85 o 
   2   5 -10      784.91      823.96    112.55 o 
   3   5 -10      279.74      376.48     94.83 o 
   4   5 -10     9498.27     9642.38    423.25 o 
   5   5 -10      544.02      373.00    104.40 o 
   6   5 -10     2725.87     2279.89    337.54 o 
   7   5 -10      141.55       21.60     35.88 o 
  -2   6 -10     2384.09     1861.87    356.47 o 
  -1   6 -10     1613.23     1853.97    335.90 o 
   0   6 -10      949.23      985.80    249.40 o 
   1   6 -10     1033.31     1090.21    240.49 o 
   2   6 -10      835.20      864.97    221.25 o 
   4   6 -10      213.31      355.12    111.23 o 
   5   6 -10     3377.46     3289.85    268.95 o 
  -1   0  -9     2808.82     2693.60    169.79 o 
   1   0  -9    17614.28    17030.68    691.39 o 
   3   0  -9     8105.13     7775.26    403.47 o 
   5   0  -9     2756.47     2902.04    160.04 o 
   7   0  -9     1953.47     1723.52    259.92 o 
   9   0  -9    14750.08    14914.07    828.99 o 
  -3   1  -9      459.93      434.67    222.42 o 
  -2   1  -9     3697.61     3244.34    434.13 o 
  -1   1  -9     5764.92     5525.95    248.67 o 
   0   1  -9     5313.05     5031.20    272.62 o 
   1   1  -9     1652.52     1642.21     97.27 o 
   2   1  -9     8432.34     8113.28    251.74 o 
   3   1  -9     2293.04     2294.94    120.64 o 
   4   1  -9    11945.05    11903.94    288.67 o 
   5   1  -9      134.68      178.03     45.68 o 
   6   1  -9     1548.64     1488.79    108.15 o 
   7   1  -9     3735.26     4057.23    190.71 o 
   8   1  -9     5387.04     5352.42    237.21 o 
   9   1  -9      321.44      514.35    142.38 o 
  -5   2  -9     3575.59     3769.89    547.29 o 
  -4   2  -9      137.83      119.27    143.98 o 
  -3   2  -9      934.71      862.78    270.28 o 
  -2   2  -9     4088.90     3852.40    455.01 o 
  -1   2  -9     5112.88     4827.04    221.48 o 
   0   2  -9     2802.77     2755.88    157.97 o 
   1   2  -9     3430.30     3598.77    151.41 o 
   2   2  -9     4823.07     4816.23    179.52 o 
   3   2  -9     5818.71     5781.64    208.04 o 
   4   2  -9     4591.83     4642.65    160.39 o 
   5   2  -9     5395.01     5332.06    251.71 o 
   6   2  -9     5924.14     5885.20    227.14 o 
   7   2  -9     4657.45     4770.37    214.63 o 
   8   2  -9      476.69      448.61    120.28 o 
   9   2  -9      305.13      320.81     91.12 o 
  -4   3  -9       50.32      -24.40    115.82 o 
  -3   3  -9      867.55      750.32    251.20 o 
  -2   3  -9     3440.71     3167.15    393.30 o 
  -1   3  -9     5928.99     5969.31    521.80 o 
   0   3  -9     4242.53     4396.64    266.88 o 
   1   3  -9     3097.08     3306.62    176.85 o 
   2   3  -9     1558.75     1677.26    108.83 o 
   3   3  -9     2466.99     2400.70    136.00 o 
   4   3  -9      926.25      964.79     77.41 o 
   5   3  -9     7972.47     7882.62    270.95 o 
   6   3  -9     5630.92     5459.86    226.77 o 
   7   3  -9     3421.37     3459.70    187.85 o 
   8   3  -9      811.58      778.11    110.01 o 
   9   3  -9      129.19      140.25     81.92 o 
  -3   4  -9      374.08      164.23    148.98 o 
  -2   4  -9     3190.67     3054.84    390.72 o 
  -1   4  -9     3771.92     3859.83    413.95 o 
   0   4  -9     8200.12     7882.79    609.08 o 
   1   4  -9     2130.46     2131.73    142.72 o 
   2   4  -9     4773.14     4885.01    347.40 o 
   3   4  -9     1614.05     1728.94    121.69 o 
   4   4  -9     4357.66     4314.84    171.01 o 
   5   4  -9       46.49       23.13     41.77 o 
   6   4  -9     3634.09     3427.35    185.04 o 
   7   4  -9     2328.86     2196.02    194.98 o 
  -4   5  -9       18.75      -55.45     55.45 o 
  -2   5  -9      888.38     1246.07    269.58 o 
  -1   5  -9     1698.21     1423.21    261.21 o 
   0   5  -9      115.55      132.40    118.48 o 
   1   5  -9     8293.86     8203.29    638.33 o 
   2   5  -9      489.92      547.17     98.03 o 
   3   5  -9     4293.92     4309.77    245.29 o 
   4   5  -9      303.31      352.82     73.70 o 
   5   5  -9     2400.56     2492.86    184.17 o 
   6   5  -9      109.41       94.41     53.68 o 
  -1   6  -9     1520.78     1477.33    290.77 o 
   0   6  -9      559.65      678.52    213.19 o 
   1   6  -9      351.49      265.59    150.94 o 
   2   6  -9     4655.79     4669.19    476.98 o 
   3   6  -9     1238.47     1347.34    148.53 o 
   4   6  -9     5449.53     5394.37    247.88 o 
   5   6  -9       21.57       47.12     69.27 o 
   0   7  -9      583.17      618.70    226.17 o 
   1   7  -9     1041.36     1288.93    271.38 o 
   0   0  -8    23340.67    21823.79    673.05 o 
   2   0  -8    28302.41    27531.77    800.58 o 
   4   0  -8     2708.05     2810.50    118.88 o 
   6   0  -8      144.42      178.37     53.90 o 
   8   0  -8    20397.15    20511.35    950.45 o 
  10   0  -8     5488.75     5593.99    504.20 o 
  -3   1  -8     7184.23     6891.05    670.62 o 
  -2   1  -8     2155.17     2021.18    326.12 o 
  -1   1  -8     3002.52     2920.26    158.67 o 
   0   1  -8     4372.56     4305.58    156.62 o 
   1   1  -8    16751.11    16225.77    423.07 o 
   2   1  -8     5721.76     5728.15    192.81 o 
   3   1  -8     8635.17     8330.46    353.06 o 
   4   1  -8     8794.12     8907.30    230.22 o 
   5   1  -8     7132.27     6929.20    189.05 o 
   6   1  -8     8429.25     8630.55    277.01 o 
   7   1  -8     4516.44     4464.46    204.46 o 
   8   1  -8     1399.06     1503.14    127.36 o 
   9   1  -8     5535.52     5708.80    261.63 o 
  10   1  -8     2351.10     2107.66    348.96 o 
  -5   2  -8     1562.17     1217.29    310.56 o 
  -4   2  -8     2886.97     2471.18    402.45 o 
  -3   2  -8     2235.17     2021.18    335.82 o 
  -2   2  -8    11707.29    11088.29    422.40 o 
  -1   2  -8     8566.66     8193.21    304.49 o 
   0   2  -8     2864.49     2826.91    156.48 o 
   1   2  -8     3997.23     4007.01    156.72 o 
   2   2  -8     3887.39     3898.59    152.82 o 
   3   2  -8     8360.92     8547.06    226.88 o 
   4   2  -8    13705.44    13242.75    352.01 o 
   5   2  -8     4078.51     3950.43    168.40 o 
   6   2  -8    11607.88    11519.12    581.67 o 
   7   2  -8     2601.80     2656.01    155.49 o 
   8   2  -8     1380.23     1447.98    127.94 o 
   9   2  -8      276.73      219.62     81.57 o 
  -5   3  -8      308.11      272.24    170.41 o 
  -4   3  -8     2028.22     1816.12    339.11 o 
  -3   3  -8     1715.88     1670.89    294.84 o 
  -2   3  -8    15855.45    15085.19    985.88 o 
  -1   3  -8     7389.62     7335.09    274.80 o 
   0   3  -8     1976.91     2152.02    130.75 o 
   1   3  -8     1391.27     1384.57    154.07 o 
   2   3  -8     1734.62     1734.09    104.29 o 
   3   3  -8     5272.43     5494.44    177.50 o 
   4   3  -8    13156.47    12862.30    356.02 o 
   5   3  -8     1889.07     1890.60    120.90 o 
   6   3  -8    12065.70    11369.58    435.46 o 
   7   3  -8     2456.59     2231.57    149.70 o 
   8   3  -8      505.35      336.64     88.55 o 
   9   3  -8       49.56       68.26     81.27 o 
  -4   4  -8     1527.27     1278.14    273.80 o 
  -3   4  -8     4115.49     3996.38    459.62 o 
  -2   4  -8      971.62      946.93    224.53 o 
  -1   4  -8     6550.52     6214.95    524.61 o 
   0   4  -8     3720.90     3632.93    181.14 o 
   1   4  -8     8914.85     9200.53    347.16 o 
   2   4  -8      786.05      785.55     94.52 o 
   3   4  -8     3718.82     3878.48    172.04 o 
   4   4  -8     3597.53     3608.03    168.65 o 
   5   4  -8     6607.32     6740.98    253.84 o 
   6   4  -8     4295.62     4362.36    207.81 o 
   7   4  -8     2798.30     2754.41    224.49 o 
   8   4  -8      455.93      557.46    195.05 o 
  -5   5  -8      154.32      -31.44     62.49 o 
  -3   5  -8     1089.85     1004.26    232.90 o 
  -2   5  -8      180.97      157.98    131.00 o 
  -1   5  -8      172.35      289.84    148.44 o 
   0   5  -8    10888.10    10327.54    740.07 o 
   1   5  -8      673.57      719.10     92.42 o 
   2   5  -8    10544.64    10887.57    418.43 o 
   3   5  -8      135.86      143.22     51.83 o 
   4   5  -8     1841.06     1771.14    144.59 o 
   5   5  -8      302.80      343.01     84.97 o 
   6   5  -8      612.07      639.89    185.31 o 
  -4   6  -8      131.00      -15.17     68.51 o 
  -1   6  -8      477.72      311.11    167.28 o 
   0   6  -8     1026.40     1057.44    229.85 o 
   1   6  -8     5599.25     5707.62    516.17 o 
   2   6  -8     3106.79     3030.96    200.33 o 
   3   6  -8     4755.07     4838.92    219.49 o 
   4   6  -8     1002.24     1217.20    132.47 o 
   5   6  -8     1674.16     1708.63    162.94 o 
   6   6  -8     1933.68     2144.36    274.74 o 
   1   7  -8     1279.29     1277.82    260.98 o 
   2   7  -8     2548.83     2212.40    325.89 o 
   4   7  -8     2476.33     2711.58    182.17 o 
  -1   0  -7    11085.96    10769.11    431.23 o 
   3   0  -7     1504.45     1522.95     77.34 o 
   5   0  -7     6082.11     6035.44    237.48 o 
   7   0  -7     6960.52     6974.07    295.51 o 
   9   0  -7     8212.21     7902.82    546.43 o 
  -4   1  -7     9252.66     9706.35    852.22 o 
  -3   1  -7      848.44      797.87    248.54 o 
  -2   1  -7     1437.42     1016.46    240.25 o 
  -1   1  -7     8432.02     8020.22    294.30 o 
   0   1  -7    20263.21    19963.03    467.00 o 
   1   1  -7     5037.18     5162.97    167.70 o 
   2   1  -7     8526.80     8582.45    252.21 o 
   3   1  -7    17893.46    18331.97    386.76 o 
   4   1  -7     5893.03     5887.67    158.42 o 
   5   1  -7     2658.40     2699.32    102.67 o 
   6   1  -7     5757.79     6022.99    179.26 o 
   7   1  -7     1624.08     1604.38    119.23 o 
   8   1  -7     8070.35     8492.55    305.12 o 
   9   1  -7      848.35      965.70    155.28 o 
  10   1  -7     1270.28     1169.48    169.10 o 
  -5   2  -7     2294.86     2161.95    372.58 o 
  -4   2  -7     2093.99     1925.06    351.38 o 
  -3   2  -7    15077.68    12819.61    961.48 o 
  -2   2  -7    13942.73    13295.04    426.80 o 
  -1   2  -7    11103.56    10763.22    407.07 o 
   0   2  -7      161.09      200.26     46.47 o 
   1   2  -7      275.54      303.17     44.75 o 
   2   2  -7     4932.93     4816.31    170.69 o 
   3   2  -7    11935.01    11932.08    307.74 o 
   4   2  -7     4186.44     4015.99    157.88 o 
   5   2  -7    10448.63    10256.40    299.47 o 
   6   2  -7     5496.21     5515.40    212.28 o 
   7   2  -7     5119.82     5207.59    219.83 o 
   8   2  -7     2229.45     2179.88    154.15 o 
   9   2  -7      858.19      841.58    138.06 o 
  10   2  -7     2322.06     2341.84    224.25 o 
  -6   3  -7     1272.50      888.90    301.10 o 
  -5   3  -7     1787.45     1628.58    313.69 o 
  -4   3  -7     1026.75      902.66    234.07 o 
  -3   3  -7    16458.20    14565.11   1036.63 o 
  -2   3  -7    12688.93    11918.51    791.61 o 
  -1   3  -7     8368.62     8363.12    288.06 o 
   0   3  -7       29.14       25.64     28.64 o 
   1   3  -7      208.16      173.26     48.65 o 
   2   3  -7     5284.95     5415.27    165.73 o 
   3   3  -7    10984.17    11061.21    305.05 o 
   4   3  -7     3925.31     3832.83    160.47 o 
   5   3  -7    12293.04    12020.64    345.99 o 
   6   3  -7     2599.24     2524.61    144.34 o 
   7   3  -7     2873.82     2646.48    200.36 o 
   8   3  -7      543.24      565.26    100.03 o 
   9   3  -7     1542.45     1361.28    272.67 o 
  -5   4  -7     3364.93     2718.47    411.60 o 
  -4   4  -7     5357.35     4528.03    507.64 o 
  -3   4  -7      117.11      149.77    118.17 o 
  -2   4  -7     3022.57     3003.77    350.99 o 
  -1   4  -7     5527.98     5348.97    458.53 o 
   0   4  -7     9971.00    10247.59    346.64 o 
   1   4  -7     2918.33     2899.82    159.48 o 
   2   4  -7     4130.12     4278.43    171.81 o 
   3   4  -7    10754.32    10813.47    373.09 o 
   4   4  -7     8495.37     8403.11    274.25 o 
   5   4  -7     2405.22     2398.38    140.15 o 
   6   4  -7     3784.31     3544.67    181.65 o 
   7   4  -7      471.14      552.23     96.54 o 
   8   4  -7     3971.23     3606.36    373.44 o 
   9   4  -7      580.20     1029.13    267.94 o 
  -6   5  -7      232.80       53.26     71.48 o 
  -4   5  -7      461.19      540.72    203.18 o 
  -3   5  -7      341.23      323.46    162.98 o 
  -2   5  -7       39.91      110.58    102.92 o 
  -1   5  -7     5179.85     5328.09    469.16 o 
   0   5  -7      297.21      460.17    156.26 o 
   1   5  -7    22830.64    23312.76   1158.28 o 
   2   5  -7     1039.23      981.45     87.99 o 
   3   5  -7     1863.98     1743.42    134.27 o 
   4   5  -7       86.82       92.18     52.18 o 
   5   5  -7     2496.17     2360.63    173.12 o 
   6   5  -7      158.85      202.33     72.82 o 
   8   5  -7       60.45        9.26     38.90 o 
  -3   6  -7      264.17      154.15    135.77 o 
  -2   6  -7      980.56     1104.44    235.25 o 
  -1   6  -7     1351.53     1446.44    258.87 o 
   0   6  -7     7222.91     7549.55    595.23 o 
   1   6  -7     2291.66     2144.28    291.24 o 
   2   6  -7     4132.12     4151.01    233.09 o 
   3   6  -7     3996.02     4315.35    229.55 o 
   4   6  -7     1174.58     1111.89    126.97 o 
   5   6  -7      592.13      643.66    119.00 o 
   0   7  -7      230.37       -6.10     86.89 o 
   1   7  -7      397.74      401.12    177.76 o 
   2   7  -7     1165.96     1149.33    250.42 o 
   3   7  -7     3500.44     3543.03    193.82 o 
   4   7  -7     1139.05     1138.33    139.96 o 
   5   7  -7     1950.97     1930.90    345.28 o 
  -2   0  -6      703.96      894.22    226.96 o 
   0   0  -6    58144.17    51896.61   1381.86 o 
   2   0  -6     6292.56     6500.35    402.73 o 
   4   0  -6    13023.52    13120.55    395.00 o 
   6   0  -6    15237.68    15493.20    489.35 o 
   8   0  -6     4325.55     4273.65    238.41 o 
  10   0  -6     1354.78     1558.74    310.17 o 
  -4   1  -6     2621.79     2798.17    413.40 o 
  -3   1  -6     6165.76     5655.22    568.33 o 
  -2   1  -6     7411.98     7036.05    573.73 o 
  -1   1  -6    14130.29    13291.48    426.24 o 
   0   1  -6      204.72      217.20     35.67 o 
   1   1  -6    16564.13    16831.74    391.35 o 
   2   1  -6    10303.93    10299.77    230.29 o 
   3   1  -6     3986.35     4102.93    139.20 o 
   4   1  -6      154.43      210.16     29.14 o 
   5   1  -6    16485.35    17026.63    358.84 o 
   6   1  -6      886.10      900.89     64.57 o 
   7   1  -6     5889.83     6260.23    194.80 o 
   8   1  -6     2010.19     2092.36    142.56 o 
   9   1  -6     3834.40     3971.89    212.39 o 
  10   1  -6     2638.69     2540.39    226.20 o 
  -5   2  -6     6149.72     5834.01    636.60 o 
  -4   2  -6    10077.14     8956.50    765.41 o 
  -3   2  -6     7191.02     6183.20    560.74 o 
  -2   2  -6    19496.26    18381.85    540.44 o 
  -1   2  -6     6639.81     6858.71    238.81 o 
   0   2  -6     2595.28     2602.66    133.93 o 
   1   2  -6     1544.90     1543.14     82.03 o 
   2   2  -6     7326.29     7741.88    192.27 o 
   3   2  -6    12053.05    12098.60    306.91 o 
   4   2  -6     5843.33     5706.79    188.54 o 
   5   2  -6     3801.85     3813.95    156.81 o 
   6   2  -6     4770.92     4721.49    190.53 o 
   7   2  -6     6245.46     6335.97    299.48 o 
   8   2  -6     4278.23     4386.74    302.36 o 
   9   2  -6     1598.03     1817.20    212.68 o 
  10   2  -6     2395.57     2691.58    415.32 o 
  -6   3  -6      985.52      959.60    255.97 o 
  -5   3  -6     3001.00     2890.22    411.53 o 
  -4   3  -6    12534.22    11368.32    855.04 o 
  -3   3  -6     5107.69     5074.46    479.17 o 
  -2   3  -6    16805.94    15611.83    965.23 o 
  -1   3  -6     1090.68     1170.28     80.43 o 
   0   3  -6     1834.29     1744.79    110.34 o 
   1   3  -6     1096.78     1232.79     91.99 o 
   2   3  -6    10413.40    10473.80    278.81 o 
   3   3  -6    12684.34    13000.54    360.04 o 
   4   3  -6     7294.77     7159.24    229.06 o 
   5   3  -6      871.58      825.69     76.44 o 
   6   3  -6     2912.60     2675.32    144.81 o 
   7   3  -6     2522.19     2440.50    149.47 o 
   8   3  -6     5194.74     4889.01    283.82 o 
   9   3  -6      964.35     1109.35    157.98 o 
  -6   4  -6     2157.19     1477.64    330.35 o 
  -5   4  -6     4760.35     4078.73    487.07 o 
  -4   4  -6     2222.36     1829.10    303.29 o 
  -3   4  -6     7933.54     7682.04    622.76 o 
  -2   4  -6     3481.69     4017.81    381.34 o 
  -1   4  -6     4649.19     4520.13    397.45 o 
   0   4  -6       27.17       59.89     33.80 o 
   1   4  -6     9117.19     9146.47    322.87 o 
   2   4  -6     4832.87     4798.30    203.68 o 
   3   4  -6     7853.07     7859.21    295.11 o 
   4   4  -6      424.17      519.29     68.35 o 
   5   4  -6     8373.16     8045.86    271.95 o 
   6   4  -6       63.71      102.62     53.93 o 
   7   4  -6     2119.39     2345.04    187.33 o 
   8   4  -6      720.92      643.04    197.20 o 
   9   4  -6     4237.30     4036.89    418.56 o 
  -5   5  -6      254.91      277.79    177.14 o 
  -4   5  -6     2173.71     1641.56    295.31 o 
  -3   5  -6      104.36      178.94    121.92 o 
  -2   5  -6      530.04      496.61    165.49 o 
  -1   5  -6      355.83      379.15    141.24 o 
   0   5  -6    22695.00    21330.02   1231.45 o 
   1   5  -6     1254.51     1283.56    108.56 o 
   2   5  -6     2033.30     2162.01    195.17 o 
   3   5  -6     1090.71     1111.75    154.54 o 
   4   5  -6     6762.37     6453.66    285.34 o 
   5   5  -6      716.31      835.67    116.82 o 
   6   5  -6     5157.85     4762.49    282.05 o 
   7   5  -6      124.63      115.96     68.23 o 
   8   5  -6     3376.16     2911.57    353.34 o 
  -4   6  -6      459.64      560.59    217.42 o 
  -3   6  -6     1436.44     1287.83    260.66 o 
  -2   6  -6     1700.59     1910.60    284.99 o 
  -1   6  -6     7542.92     7017.67    592.97 o 
   0   6  -6      592.35      572.94    158.21 o 
   1   6  -6     5511.07     5754.16    286.12 o 
   2   6  -6     3342.44     3351.16    165.57 o 
   3   6  -6      471.58      548.17    118.37 o 
   4   6  -6      569.93      591.03    104.13 o 
   5   6  -6     5157.30     4926.88    500.41 o 
   6   6  -6     1086.87      989.71    194.19 o 
  -1   7  -6     1945.04     1866.72    296.48 o 
   0   7  -6     1169.34     1272.35    247.13 o 
   1   7  -6     1424.12     1429.23    250.50 o 
   2   7  -6     1408.94     1442.30    144.85 o 
   3   7  -6     1662.63     1722.22    151.62 o 
   4   7  -6     1450.53     1360.35    144.86 o 
   5   7  -6     1838.83     1914.42    180.58 o 
  -1   8  -6      197.33       -8.37     59.83 o 
  -1   0  -5    20540.96    19124.24    575.90 o 
   1   0  -5     5022.54     5017.61    303.48 o 
   3   0  -5     8824.09     9167.43    281.53 o 
   5   0  -5    53510.57    51037.21   1539.58 o 
   7   0  -5      569.69      551.90     93.85 o 
   9   0  -5     1832.89     1745.58    188.71 o 
  -4   1  -5     5900.56     6100.54    607.59 o 
  -3   1  -5     5667.03     5347.25    522.81 o 
  -2   1  -5    10730.25    10237.22    721.77 o 
  -1   1  -5     4474.49     4491.18    176.36 o 
   0   1  -5    21008.37    21119.62    455.98 o 
   1   1  -5      554.65      633.57     45.47 o 
   2   1  -5     4207.27     4469.40    138.57 o 
   3   1  -5     7921.39     7885.27    178.15 o 
   4   1  -5    17379.11    17653.42    353.85 o 
   5   1  -5     1470.00     1519.91     71.72 o 
   6   1  -5     7736.49     7697.77    207.07 o 
   7   1  -5     6641.37     6502.47    199.45 o 
   8   1  -5     3370.26     3392.26    149.29 o 
   9   1  -5     1951.60     2052.52    157.20 o 
  10   1  -5     2815.99     2814.33    238.54 o 
  -5   2  -5     4252.25     3188.50    452.74 o 
  -4   2  -5     2898.06     2337.37    334.57 o 
  -3   2  -5     6168.42     6231.30    530.87 o 
  -2   2  -5     4083.02     3770.99    146.37 o 
  -1   2  -5     6644.13     6665.14    239.47 o 
   0   2  -5     4153.63     4181.17    164.79 o 
   1   2  -5    14511.14    14933.93    357.05 o 
   2   2  -5    18656.22    18838.08    474.75 o 
   3   2  -5     8313.52     8321.21    228.04 o 
   4   2  -5      407.13      465.21     42.61 o 
   5   2  -5     1241.52     1194.59     61.34 o 
   6   2  -5     3520.55     3621.08    161.48 o 
   7   2  -5     9861.17     9651.13    325.69 o 
   8   2  -5     3490.26     3569.70    189.25 o 
   9   2  -5     5850.02     6286.05    339.82 o 
  10   2  -5     2362.66     2530.10    234.19 o 
  -6   3  -5     4796.76     3882.66    507.88 o 
  -5   3  -5     4800.88     4322.34    503.57 o 
  -4   3  -5     1827.37     1797.35    287.02 o 
  -3   3  -5     5856.47     5734.21    492.31 o 
  -2   3  -5     2755.94     2711.15    110.82 o 
  -1   3  -5     3504.22     3434.47    142.30 o 
   0   3  -5      871.22      879.57     73.02 o 
   1   3  -5    16743.41    16385.50    413.67 o 
   2   3  -5    22109.63    22905.34    509.17 o 
   3   3  -5     7279.47     7221.31    216.84 o 
   4   3  -5      366.32      446.77     55.73 o 
   5   3  -5      832.99      817.71     74.90 o 
   6   3  -5     1968.94     2063.33    146.66 o 
   7   3  -5     8713.92     7944.30    651.78 o 
   8   3  -5     1562.32     1618.64    254.29 o 
   9   3  -5     7467.81     7476.98    543.85 o 
  -7   4  -5      123.19       31.05    122.08 o 
  -6   4  -5     3089.03     2578.02    406.99 o 
  -5   4  -5     3444.17     2794.57    395.73 o 
  -4   4  -5     9527.17     8363.30    690.18 o 
  -3   4  -5     2269.56     2044.80    274.90 o 
  -2   4  -5     3102.22     3130.31    325.18 o 
  -1   4  -5     1983.71     2078.40    110.59 o 
   0   4  -5    10813.90    10563.13    349.54 o 
   1   4  -5      405.16      402.13     50.50 o 
   2   4  -5     5830.90     5732.41    223.63 o 
   3   4  -5     5421.45     5177.06    220.45 o 
   4   4  -5    11503.23    11373.91    324.76 o 
   5   4  -5      261.36      251.80     72.36 o 
   6   4  -5     2505.11     2486.57    144.54 o 
   7   4  -5     4166.80     4077.66    248.01 o 
   8   4  -5     4689.16     4604.12    400.89 o 
   9   4  -5     1588.42     2018.60    312.83 o 
  -7   5  -5     5062.29     3843.95    541.66 o 
  -6   5  -5      505.50      347.24    184.18 o 
  -5   5  -5     2903.48     2634.56    381.65 o 
  -4   5  -5      108.76      139.29    122.55 o 
  -3   5  -5     7254.75     7053.64    585.07 o 
  -2   5  -5      636.46      624.95    165.41 o 
  -1   5  -5     8262.79     8261.16    586.08 o 
   0   5  -5     1178.55     1158.35    116.37 o 
   1   5  -5     3466.58     3627.61    152.77 o 
   2   5  -5       34.83       41.32     34.96 o 
   3   5  -5     4829.43     4913.33    228.38 o 
   4   5  -5     1086.57     1145.91    183.40 o 
   5   5  -5    16785.21    16373.98    554.96 o 
   6   5  -5      103.66      189.71     73.30 o 
   7   5  -5      619.01      472.70    104.03 o 
   8   5  -5       58.80       22.22     45.94 o 
  -6   6  -5     1169.37      976.81    263.32 o 
  -5   6  -5      902.05      892.03    241.58 o 
  -4   6  -5     1103.79     1118.83    250.65 o 
  -3   6  -5     1044.46     1183.58    237.05 o 
  -2   6  -5     6253.79     6311.69    539.78 o 
  -1   6  -5     1587.06     1516.59    237.75 o 
   0   6  -5     8806.53     8966.67    649.59 o 
   1   6  -5      425.74      417.37     79.03 o 
   2   6  -5      574.65      611.34     88.28 o 
   3   6  -5     2085.53     2123.33    152.32 o 
   4   6  -5     6315.22     6413.50    299.12 o 
   5   6  -5     1054.90     1021.38    125.20 o 
   6   6  -5     5049.30     4390.70    378.83 o 
   7   6  -5     1505.55     1540.91    248.15 o 
  -4   7  -5      894.10      643.88    232.43 o 
  -3   7  -5     1236.60     1249.51    263.01 o 
  -2   7  -5     3639.87     3928.88    436.32 o 
  -1   7  -5     3620.50     3376.20    386.11 o 
   0   7  -5     2666.38     2407.60    321.04 o 
   1   7  -5     2163.32     1881.27    277.63 o 
   2   7  -5     2567.23     2700.25    178.91 o 
   3   7  -5     3024.32     3026.67    198.89 o 
   4   7  -5      297.63      299.23     90.45 o 
   5   7  -5     1113.32     1108.28    143.56 o 
   6   7  -5     1777.73     1791.88    257.38 o 
   0   8  -5       73.12      -31.28     46.53 o 
   3   8  -5     1729.79     1884.62    172.96 o 
  -2   0  -4    26238.81    24517.89   1434.47 o 
   0   0  -4     3718.23     3791.72    155.05 o 
   2   0  -4     1544.77     1731.86     93.46 o 
   4   0  -4    83389.47    76524.45   1859.52 o 
   6   0  -4    10649.06    10211.51    355.99 o 
   8   0  -4     1435.67     1482.91    143.99 o 
  10   0  -4     4729.41     4371.77    389.16 o 
  -4   1  -4     6048.10     5977.05    588.27 o 
  -3   1  -4    18953.13    17255.74   1138.07 o 
  -2   1  -4    10388.68    10199.05    713.09 o 
  -1   1  -4    27900.45    27080.75    712.36 o 
   0   1  -4     6294.11     6426.62    179.79 o 
   1   1  -4     7901.13     8182.09    179.12 o 
   2   1  -4    32279.41    32002.92    643.85 o 
   3   1  -4    14845.25    15754.52    306.78 o 
   4   1  -4     3027.05     2997.67     94.55 o 
   5   1  -4    16482.64    16717.63    348.04 o 
   6   1  -4     9776.80     9608.44    241.51 o 
   7   1  -4     3721.36     3631.39    142.30 o 
   8   1  -4     1147.48     1040.57     87.99 o 
   9   1  -4     6353.08     6267.36    330.31 o 
  10   1  -4     1979.03     2047.60    210.16 o 
  -5   2  -4     5240.06     4380.76    509.91 o 
  -4   2  -4     1123.80      946.77    217.96 o 
  -3   2  -4     7837.69     7433.26    558.40 o 
  -2   2  -4    12483.12    12145.70    353.06 o 
  -1   2  -4    21735.21    21774.17    605.01 o 
   0   2  -4    24069.45    23803.71    649.53 o 
   1   2  -4    13781.66    13869.73    309.17 o 
   2   2  -4    30768.92    31244.19    648.34 o 
   3   2  -4     5814.26     5859.12    173.72 o 
   4   2  -4      887.11      982.13     49.11 o 
   5   2  -4      318.23      345.03     38.69 o 
   6   2  -4     9598.69     9351.62    238.70 o 
   7   2  -4     8620.10     8129.76    277.19 o 
   8   2  -4     8392.88     8656.08    383.64 o 
   9   2  -4     1894.57     1828.13    186.20 o 
  10   2  -4     2411.34     2477.06    232.55 o 
  -6   3  -4     8427.04     7050.36    693.46 o 
  -5   3  -4     4378.46     4223.26    472.37 o 
  -4   3  -4     1945.75     1620.06    259.18 o 
  -3   3  -4     2270.14     2036.51    262.46 o 
  -2   3  -4     4326.59     4389.68    349.19 o 
  -1   3  -4     6866.17     6820.12    233.92 o 
   0   3  -4    30896.31    29585.98    833.07 o 
   1   3  -4     8747.80     8746.42    272.31 o 
   2   3  -4    22308.37    22306.78    491.66 o 
   3   3  -4     3035.64     3060.34    122.94 o 
   4   3  -4      741.70      747.94     65.85 o 
   5   3  -4      446.11      488.90     63.53 o 
   6   3  -4     6197.82     5996.95    318.41 o 
   7   3  -4     8469.23     8356.80    362.34 o 
   8   3  -4    10498.97    11188.20    720.29 o 
   9   3  -4      555.90      533.34    127.55 o 
  -7   4  -4     2895.99     2238.05    393.46 o 
  -6   4  -4     1140.54      963.20    250.97 o 
  -5   4  -4     7737.81     6010.13    590.93 o 
  -4   4  -4     3033.49     2751.48    338.95 o 
  -3   4  -4     8938.20     8142.05    624.17 o 
  -2   4  -4     3847.73     3646.40    350.68 o 
  -1   4  -4     8195.07     8047.71    264.93 o 
   0   4  -4     4537.59     4452.31    188.54 o 
   1   4  -4    12248.71    12299.72    378.43 o 
   2   4  -4    12083.77    12097.35    380.36 o 
   3   4  -4     7366.54     7101.02    269.64 o 
   4   4  -4      909.33      803.12     88.16 o 
   5   4  -4     8927.22     8531.31    272.65 o 
   6   4  -4     6240.94     5985.81    289.05 o 
   7   4  -4     3619.04     3627.56    234.28 o 
   8   4  -4      214.84      219.21     90.35 o 
   9   4  -4     4341.98     4329.46    416.53 o 
  -7   5  -4     1156.24      860.59    289.21 o 
  -6   5  -4      588.79      491.77    195.83 o 
  -5   5  -4      133.98       75.86    101.83 o 
  -4   5  -4    13335.76    11667.46    863.25 o 
  -3   5  -4      652.02      581.55    172.45 o 
  -2   5  -4    10035.83     9570.27    667.26 o 
  -1   5  -4      568.08      562.86    134.67 o 
   0   5  -4     3141.51     3275.86    163.78 o 
   1   5  -4      538.49      547.42     67.40 o 
   2   5  -4     1338.43     1430.80    107.94 o 
   3   5  -4     1949.74     1909.86    134.15 o 
   4   5  -4    32463.38    30450.47    872.07 o 
   5   5  -4      346.95      313.53     99.24 o 
   6   5  -4     3642.78     3394.25    221.09 o 
   7   5  -4      302.75      334.17    102.17 o 
   8   5  -4     1394.16     1256.00    262.78 o 
  -6   6  -4     1243.32      974.46    262.46 o 
  -5   6  -4      393.81      249.56    160.72 o 
  -4   6  -4      918.96      819.61    212.96 o 
  -3   6  -4     7855.71     7428.88    612.99 o 
  -2   6  -4     3734.92     3238.08    361.94 o 
  -1   6  -4     6131.12     5988.78    492.47 o 
   0   6  -4     1127.59     1233.38    109.22 o 
   1   6  -4     2032.10     2227.16    140.21 o 
   2   6  -4     4991.75     5071.84    235.37 o 
   3   6  -4     4680.49     4864.65    240.90 o 
   4   6  -4     2328.79     2326.89    171.16 o 
   5   6  -4     5801.99     5723.05    292.22 o 
   6   6  -4     2703.08     2795.57    210.81 o 
   7   6  -4     1073.46      986.11    213.35 o 
  -5   7  -4     1461.30     1453.56    298.20 o 
  -4   7  -4      362.33      361.55    180.42 o 
  -3   7  -4     2132.20     1953.61    306.34 o 
  -2   7  -4     3544.09     3334.90    390.49 o 
  -1   7  -4     3995.92     3546.69    395.57 o 
   0   7  -4     3005.51     3066.81    356.00 o 
   1   7  -4     3711.68     3920.04    228.09 o 
   2   7  -4     4589.08     4649.40    238.23 o 
   3   7  -4     1337.09     1495.64    208.38 o 
   4   7  -4      276.92      272.86     84.58 o 
   5   7  -4      622.74      646.34    121.31 o 
  -2   8  -4      677.47      703.08    225.31 o 
   2   8  -4     3447.66     3633.81    330.89 o 
   3   8  -4      909.26     1007.68    171.04 o 
   4   8  -4      101.58       52.66     70.02 o 
  -1   0  -3      374.91      471.74    127.56 o 
   1   0  -3     4832.43     5217.61    136.02 o 
   3   0  -3    37855.00    36251.68    902.31 o 
   5   0  -3    21697.84    21893.11    612.37 o 
   7   0  -3      708.81      744.49     97.55 o 
   9   0  -3    11485.01    11348.56    522.50 o 
  -4   1  -3    20131.70    19363.26   1277.90 o 
  -3   1  -3     7501.54     6835.76    558.55 o 
  -2   1  -3     9429.43     9032.98    619.48 o 
  -1   1  -3    49063.09    45257.82   1142.49 o 
   0   1  -3    12871.47    12856.40    301.86 o 
   1   1  -3    21664.39    22435.14    447.10 o 
   2   1  -3    15011.46    15536.43    289.41 o 
   3   1  -3     3622.03     3872.63    101.13 o 
   4   1  -3    20856.00    20303.99    391.52 o 
   5   1  -3     3690.17     3561.01    115.83 o 
   6   1  -3     2687.53     2707.87    128.46 o 
   7   1  -3     1437.72     1491.40     92.67 o 
   8   1  -3     6612.95     6535.79    217.40 o 
   9   1  -3      387.38      365.25     80.12 o 
  10   1  -3     3656.00     3602.98    548.82 o 
  -4   2  -3     1133.47     1217.53    224.30 o 
  -3   2  -3     1324.91     1170.68    190.43 o 
  -2   2  -3     6917.65     6901.06    490.98 o 
  -1   2  -3    25484.77    25618.85    658.20 o 
   0   2  -3     6026.18     6411.31    208.28 o 
   1   2  -3    27727.51    27426.65    554.60 o 
   2   2  -3    13502.79    13941.85    326.03 o 
   3   2  -3    11710.67    12411.68    250.57 o 
   4   2  -3     2505.12     2407.34     84.05 o 
   5   2  -3     1969.94     2017.70     85.32 o 
   6   2  -3    10015.36     9946.07    415.24 o 
   7   2  -3     7857.41     7778.01    251.25 o 
   8   2  -3      182.80      251.50     81.69 o 
   9   2  -3     1522.70     1548.15    174.68 o 
  10   2  -3     1669.65     1768.19    261.52 o 
  -6   3  -3     9927.10     8627.72    774.80 o 
  -5   3  -3     3263.12     3293.14    407.07 o 
  -4   3  -3      332.38      291.95    131.54 o 
  -3   3  -3      988.30      917.99    165.96 o 
  -2   3  -3     8655.75     8425.24    547.37 o 
  -1   3  -3    18086.94    17398.02    482.21 o 
   0   3  -3     2612.62     2587.82    121.61 o 
   1   3  -3    28514.34    28468.19    734.65 o 
   2   3  -3     7806.08     7929.19    261.12 o 
   3   3  -3     3193.41     3332.34    129.08 o 
   4   3  -3      650.14      601.80     40.85 o 
   5   3  -3     3391.33     3292.18    144.03 o 
   6   3  -3    10401.37     9948.18    394.26 o 
   7   3  -3     5940.21     5582.41    284.95 o 
   8   3  -3      549.04      578.31    116.74 o 
   9   3  -3     1888.38     1668.92    182.00 o 
  -7   4  -3       96.52      151.64    136.08 o 
  -6   4  -3     2538.00     1924.44    331.13 o 
  -5   4  -3     6232.16     5184.89    520.94 o 
  -4   4  -3    10414.14     9829.29    725.37 o 
  -3   4  -3     1638.95     1466.46    215.23 o 
  -2   4  -3     4578.36     4528.89    366.32 o 
  -1   4  -3    14764.60    14948.91    446.95 o 
   0   4  -3    14979.50    15454.24    468.95 o 
   1   4  -3     8625.53     9000.08    291.41 o 
   2   4  -3     4082.97     4014.97    177.71 o 
   3   4  -3      761.72      759.34     78.04 o 
   4   4  -3    12694.96    11909.45    406.40 o 
   5   4  -3     2378.50     2293.03    126.63 o 
   6   4  -3     4319.88     4184.43    236.78 o 
   7   4  -3      965.20      961.57    126.94 o 
   8   4  -3     5187.65     4892.10    296.56 o 
   9   4  -3      440.06      609.94    200.68 o 
  -7   5  -3      163.29      200.91    147.73 o 
  -6   5  -3        6.81      -12.90     95.33 o 
  -5   5  -3     8454.35     7600.54    652.56 o 
  -4   5  -3      105.83       91.81     94.00 o 
  -3   5  -3    22812.51    21579.49   1257.88 o 
  -2   5  -3     1589.62     1549.83    216.79 o 
  -1   5  -3     1376.68     1455.63    110.58 o 
   0   5  -3      654.24      728.25     77.92 o 
   1   5  -3     3363.83     3361.38    162.46 o 
   2   5  -3      371.35      416.39     64.72 o 
   3   5  -3    14051.19    13797.30    453.11 o 
   4   5  -3      493.08      548.04     86.61 o 
   5   5  -3     9967.19     9110.11    371.74 o 
   6   5  -3      168.06      163.90     71.14 o 
   7   5  -3     1032.52     1213.01    170.65 o 
   8   5  -3      925.22      990.10    235.17 o 
  -6   6  -3      659.50      606.96    225.94 o 
  -5   6  -3     1101.01     1035.70    239.47 o 
  -4   6  -3     7011.63     6944.55    599.30 o 
  -3   6  -3     3827.62     3583.44    382.28 o 
  -2   6  -3     4490.70     4532.72    406.68 o 
  -1   6  -3     4491.67     4462.96    409.49 o 
   0   6  -3     2171.97     2151.60    145.42 o 
   1   6  -3     2230.27     2279.60    141.64 o 
   2   6  -3     6318.86     6003.10    262.24 o 
   3   6  -3     1442.55     1361.86    122.91 o 
   4   6  -3     8706.52     8811.79    363.43 o 
   5   6  -3      732.83      690.85    109.10 o 
   6   6  -3      187.22      188.17     82.39 o 
   7   6  -3     1327.75     1255.30    225.00 o 
  -5   7  -3     2547.97     2245.71    361.86 o 
  -4   7  -3      281.41      229.77    150.78 o 
  -3   7  -3     1471.00     1374.33    251.67 o 
  -2   7  -3     2262.82     2455.15    318.85 o 
  -1   7  -3     3910.50     3868.35    401.83 o 
   0   7  -3     2029.62     1866.72    277.32 o 
   1   7  -3     3754.05     4149.43    215.31 o 
   2   7  -3     4279.37     4295.23    227.96 o 
   3   7  -3     4038.59     4131.15    235.41 o 
   4   7  -3     1549.75     1562.47    152.16 o 
   5   7  -3      818.08      626.90    146.33 o 
   6   7  -3     2040.48     1856.95    263.48 o 
  -3   8  -3       55.00       92.60    115.28 o 
  -2   8  -3     1985.97     2283.41    333.63 o 
  -1   8  -3     4713.89     5056.24    491.69 o 
   0   8  -3      510.14      549.72    197.39 o 
   2   8  -3      892.17      930.39    128.61 o 
   3   8  -3      567.92      519.73    110.65 o 
   4   8  -3       65.84       66.26     72.96 o 
   2   0  -2    18613.54    19144.66    483.72 o 
   4   0  -2    15340.49    15590.30    447.89 o 
   6   0  -2     2535.13     2438.77    185.70 o 
   8   0  -2    23841.38    24745.65    997.65 o 
  10   0  -2     2584.95     2594.99    315.02 o 
  -4   1  -2      787.01      806.94    205.06 o 
  -3   1  -2    14211.82    13579.00    874.04 o 
  -2   1  -2    13607.12    12947.95    783.32 o 
  -1   1  -2    16741.96    17347.62    455.74 o 
   0   1  -2     1958.79     2217.55     83.94 o 
   1   1  -2    29707.98    28390.87    553.83 o 
   2   1  -2     2499.29     2611.10     66.68 o 
   3   1  -2    22343.26    22605.11    414.50 o 
   4   1  -2     2381.00     2493.78     86.77 o 
   5   1  -2     5423.78     5409.04    153.98 o 
   6   1  -2    10782.60    10815.20    266.00 o 
   7   1  -2     7383.50     7342.03    219.41 o 
   8   1  -2      697.11      657.82     89.93 o 
   9   1  -2     6854.38     6872.15    353.56 o 
  10   1  -2     1482.77     1443.62    249.25 o 
  -5   2  -2     1874.11     1789.14    297.97 o 
  -4   2  -2      630.52      457.75    162.36 o 
  -3   2  -2     3140.39     2970.69    304.93 o 
  -2   2  -2    14459.36    15077.68    809.68 o 
  -1   2  -2    14398.81    14449.66    399.89 o 
   0   2  -2    11388.72    11986.73    319.33 o 
   1   2  -2    13358.79    13909.29    364.99 o 
   2   2  -2    12318.98    12806.55    294.83 o 
   3   2  -2    17217.69    17854.05    346.99 o 
   4   2  -2     8560.98     8536.61    195.96 o 
   5   2  -2     6174.29     6256.92    172.56 o 
   6   2  -2     7570.90     7271.69    204.91 o 
   7   2  -2     2700.38     2754.05    148.19 o 
   8   2  -2      793.46      655.42     91.82 o 
   9   2  -2      339.72      328.34    107.53 o 
  10   2  -2     3614.72     3134.80    642.98 o 
  -6   3  -2    10077.38     7975.86    738.35 o 
  -5   3  -2      396.39      320.10    155.55 o 
  -4   3  -2      613.62      694.32    166.66 o 
  -3   3  -2     3744.87     3811.81    330.82 o 
  -2   3  -2    12106.98    12252.55    338.37 o 
  -1   3  -2    15733.80    16180.60    442.20 o 
   0   3  -2    15311.92    15370.87    422.14 o 
   1   3  -2     2917.31     2997.57    125.01 o 
   2   3  -2     6371.19     6592.37    175.81 o 
   3   3  -2     4327.92     4303.36    147.76 o 
   4   3  -2    10497.18    10500.52    238.08 o 
   5   3  -2     6469.53     6467.80    177.31 o 
   6   3  -2     7250.70     7003.56    357.17 o 
   7   3  -2     3649.57     3392.74    217.94 o 
   8   3  -2      175.74      175.52     81.07 o 
   9   3  -2       23.70      -30.40     63.00 o 
  -7   4  -2     3741.49     2674.13    411.53 o 
  -6   4  -2     2567.80     2291.62    343.41 o 
  -5   4  -2     5596.26     5452.28    496.54 o 
  -4   4  -2      592.68      652.95    160.64 o 
  -3   4  -2     9838.44    10264.43    650.53 o 
  -2   4  -2     9074.64     9158.00    378.76 o 
  -1   4  -2    12903.64    12897.08    396.17 o 
   0   4  -2      608.00      631.94     57.42 o 
   1   4  -2    14458.67    14696.89    433.96 o 
   2   4  -2      120.72      122.91     24.26 o 
   3   4  -2     6778.52     6779.80    262.26 o 
   4   4  -2      779.58      924.36    110.04 o 
   5   4  -2    10823.85    10898.14    400.37 o 
   6   4  -2     5196.83     5104.37    266.15 o 
   7   4  -2     4541.17     4367.76    261.68 o 
   8   4  -2       41.78       79.78     70.81 o 
  -8   5  -2      979.61      874.35    295.31 o 
  -7   5  -2        9.55       -6.57     88.76 o 
  -6   5  -2      928.49      873.57    227.90 o 
  -5   5  -2       38.75       68.35     91.19 o 
  -4   5  -2    21625.44    21153.19   1209.86 o 
  -3   5  -2     1945.31     2108.23    256.91 o 
  -2   5  -2     2736.85     2766.73    281.94 o 
  -1   5  -2      357.65      359.23     56.13 o 
   0   5  -2    10203.39    10495.89    337.52 o 
   1   5  -2      904.12      926.59     83.15 o 
   2   5  -2     7760.73     7659.75    288.28 o 
   3   5  -2      910.68      981.61     97.91 o 
   4   5  -2     8068.67     7754.54    322.10 o 
   5   5  -2      108.10      177.06     67.02 o 
   6   5  -2     1603.18     1603.19    156.41 o 
   7   5  -2     1561.27     1586.66    171.13 o 
   8   5  -2    11098.53    11203.32    500.68 o 
  -7   6  -2     1373.27     1185.38    288.51 o 
  -6   6  -2     1303.13     1451.29    284.13 o 
  -5   6  -2     6642.83     5990.65    567.47 o 
  -4   6  -2      802.35      715.98    180.35 o 
  -3   6  -2     4407.55     3990.20    392.36 o 
  -2   6  -2     4579.34     4740.36    413.56 o 
  -1   6  -2      861.04      966.72    179.95 o 
   0   6  -2       19.13      120.63     46.06 o 
   1   6  -2    10659.84    10512.85    364.75 o 
   2   6  -2     2345.28     2403.28    154.67 o 
   3   6  -2     6858.09     6971.98    297.46 o 
   4   6  -2      389.95      415.72    178.98 o 
   5   6  -2     1424.19     1396.15    144.63 o 
   6   6  -2     2436.24     2562.57    206.10 o 
   7   6  -2     1670.41     1848.27    272.24 o 
  -5   7  -2     1693.90     1707.57    315.88 o 
  -4   7  -2      721.56      911.42    217.10 o 
  -3   7  -2     1139.38     1289.95    245.49 o 
  -2   7  -2     2995.06     2793.63    333.47 o 
  -1   7  -2     1593.50     1682.31    256.36 o 
   0   7  -2     1073.53     1202.82    225.31 o 
   1   7  -2     5241.95     5634.53    256.58 o 
   2   7  -2     4530.80     4693.09    241.13 o 
   3   7  -2     5149.78     4812.11    256.01 o 
   4   7  -2      971.24      977.82    127.60 o 
   5   7  -2     1882.28     1892.06    251.20 o 
   6   7  -2     1443.67     1482.49    248.31 o 
  -3   8  -2     1612.40     1784.61    297.58 o 
  -2   8  -2     2600.39     2407.52    342.55 o 
  -1   8  -2     2595.00     2619.07    348.10 o 
   0   8  -2     3592.62     3924.04    427.01 o 
   2   8  -2     1332.63     1311.19    139.69 o 
   3   8  -2      208.86      232.83     87.86 o 
   4   8  -2     3113.43     3217.05    234.61 o 
   3   0  -1     2568.06     2894.60    165.72 o 
   5   0  -1     1764.45     1753.71    114.09 o 
   7   0  -1    23102.71    23000.71    828.72 o 
   9   0  -1    10508.41    10013.86    661.08 o 
  -3   1  -1     2383.75     2199.65    264.42 o 
  -1   1  -1     3198.68     3572.26    232.90 o 
   0   1  -1    37230.13    33631.08   1378.36 o 
   1   1  -1     4060.10     4438.57    107.21 o 
   2   1  -1    15930.73    16509.59    300.66 o 
   3   1  -1    25108.60    25329.66    461.21 o 
   4   1  -1    10501.58    10801.83    237.51 o 
   5   1  -1    14751.35    15367.24    330.50 o 
   6   1  -1     6523.06     6682.55    194.49 o 
   7   1  -1     4786.44     4799.29    172.39 o 
   8   1  -1     9181.57     9063.36    322.71 o 
   9   1  -1     2774.51     2899.35    346.90 o 
  10   1  -1     1312.15     1072.92    156.29 o 
  -5   2  -1     4447.70     4093.12    449.06 o 
  -4   2  -1     1859.15     1743.16    259.96 o 
  -3   2  -1    15069.38    15399.42    872.09 o 
  -2   2  -1    25646.75    25575.33   1269.85 o 
  -1   2  -1     6398.22     7024.01    219.77 o 
   0   2  -1     5135.91     5641.01    168.83 o 
   1   2  -1     7443.44     7763.54    157.43 o 
   2   2  -1    11335.37    11480.51    231.77 o 
   3   2  -1    28637.30    28397.37   1139.70 o 
   4   2  -1     5049.29     5168.19    141.16 o 
   5   2  -1    15255.79    15225.34    331.68 o 
   6   2  -1     8232.33     7720.76    341.55 o 
   7   2  -1     3084.70     3006.25    161.27 o 
   8   2  -1      492.17      475.80     85.13 o 
   9   2  -1     2481.52     2469.23    240.06 o 
  -6   3  -1     1301.90     1220.50    253.63 o 
  -5   3  -1     3376.90     3299.08    376.88 o 
  -4   3  -1      223.63      355.14    130.45 o 
  -3   3  -1    16818.35    15978.08    883.90 o 
  -2   3  -1    26244.60    27404.39    714.63 o 
  -1   3  -1     4785.97     5054.55    179.95 o 
   0   3  -1      489.22      569.53     46.53 o 
   1   3  -1     2988.89     3111.34    160.87 o 
   2   3  -1     5426.01     5644.64    162.02 o 
   3   3  -1    26594.11    25328.94    577.23 o 
   4   3  -1     3490.38     3598.19    117.26 o 
   5   3  -1    15753.82    14477.83    317.48 o 
   6   3  -1     5356.44     5216.23    208.64 o 
   7   3  -1      758.17      713.29    112.57 o 
   8   3  -1      224.24      247.54     89.41 o 
   9   3  -1     1427.06     1183.12    243.77 o 
  -7   4  -1     1620.13     1166.85    272.94 o 
  -6   4  -1     2255.16     2436.93    338.79 o 
  -5   4  -1     1346.04     1267.74    226.10 o 
  -4   4  -1     8891.41     8471.30    601.65 o 
  -3   4  -1      615.46      623.86    132.33 o 
  -2   4  -1     7776.53     8542.25    267.77 o 
  -1   4  -1     5535.43     5649.46    210.79 o 
   0   4  -1    13751.28    13649.56    405.86 o 
   1   4  -1      707.08      774.21     71.21 o 
   2   4  -1     3661.42     3784.78    129.85 o 
   3   4  -1     8478.20     8154.79    240.95 o 
   4   4  -1    11314.72    10948.19    387.91 o 
   5   4  -1     8546.02     8424.49    337.85 o 
   6   4  -1     3438.25     3623.91    260.78 o 
   7   4  -1     1605.47     1598.76    166.10 o 
   8   4  -1     5942.94     5623.08    431.55 o 
   9   4  -1     1431.61     1377.77    252.61 o 
  -7   5  -1     3075.66     2330.41    380.71 o 
  -6   5  -1      332.82      267.70    153.60 o 
  -5   5  -1     9293.07     7905.63    640.59 o 
  -4   5  -1     1429.21     1318.73    212.57 o 
  -3   5  -1     1907.23     1945.48    242.05 o 
  -2   5  -1      563.40      652.36     70.58 o 
  -1   5  -1    10426.31    10972.01    369.27 o 
   0   5  -1     1056.98     1101.10     90.41 o 
   1   5  -1    24805.58    25186.65    716.77 o 
   2   5  -1      416.77      461.17     47.75 o 
   3   5  -1     1432.68     1465.61    118.61 o 
   4   5  -1     1111.52     1031.24    109.99 o 
   5   5  -1     2380.98     2227.04    168.21 o 
   6   5  -1      331.24      360.14     97.23 o 
   7   5  -1    10286.31     9437.81    495.87 o 
   8   5  -1       66.79       28.40     83.82 o 
  -6   6  -1     5913.03     5928.79    579.75 o 
  -5   6  -1      746.95      779.88    199.11 o 
  -4   6  -1     7359.83     6685.76    554.33 o 
  -3   6  -1     1270.66     1215.02    205.61 o 
  -2   6  -1      176.08      212.88    104.41 o 
  -1   6  -1     2230.72     2427.96    202.40 o 
   0   6  -1     9738.66     9979.92    339.34 o 
   1   6  -1     2261.30     2237.69    141.62 o 
   2   6  -1     9627.11     9432.08    351.35 o 
   3   6  -1     2438.60     2349.53    164.43 o 
   4   6  -1     2168.05     2296.23    172.00 o 
   5   6  -1     2813.46     2684.01    199.38 o 
   6   6  -1     2549.20     2493.35    205.36 o 
   7   6  -1     2493.17     2579.04    230.70 o 
  -5   7  -1     2006.46     2059.97    323.07 o 
  -4   7  -1      929.37      747.97    203.26 o 
  -3   7  -1     3130.37     3021.14    357.33 o 
  -2   7  -1     3246.41     3016.60    339.65 o 
  -1   7  -1     2045.41     1984.35    276.15 o 
   0   7  -1     1073.73     1465.13    177.22 o 
   1   7  -1     3194.23     3213.09    186.77 o 
   2   7  -1     3354.73     3533.67    207.43 o 
   3   7  -1     4893.49     4740.98    254.89 o 
   4   7  -1     2245.64     2333.74    185.96 o 
   5   7  -1     2755.58     2598.27    295.54 o 
   6   7  -1     2116.41     2073.89    284.99 o 
  -4   8  -1      107.12       27.06    121.38 o 
  -3   8  -1     3048.39     2987.19    378.13 o 
  -2   8  -1     4092.86     3948.91    423.26 o 
  -1   8  -1     2352.84     2354.73    322.84 o 
   0   8  -1      246.78      269.74    158.99 o 
   1   8  -1      525.83      648.57    166.03 o 
   2   8  -1      855.44      933.26    127.31 o 
   3   8  -1     4694.42     4959.70    281.82 o 
   4   8  -1      235.84      216.48     94.11 o 
   2   0   0     5395.60     5734.34    175.18 o 
   4   0   0     3233.18     3365.58    156.06 o 
   6   0   0    10761.94    10985.56    666.09 o 
   8   0   0    15970.17    16360.39    567.80 o 
  10   0   0     1350.98     1066.43    232.74 o 
  -3   1   0     7781.33     6890.11    532.67 o 
  -2   1   0    34159.79    33112.91   1556.40 o 
  -1   1   0    29525.94    28397.66   1290.65 o 
   0   1   0     5265.99     5648.81    224.85 o 
   1   1   0    29730.84    27482.53    475.31 o 
   2   1   0    32523.07    31191.41    617.64 o 
   3   1   0     8049.61     8144.95    175.83 o 
   4   1   0     2051.70     1948.29     78.80 o 
   5   1   0    13400.80    12945.80    289.93 o 
   6   1   0     7413.04     7398.88    208.86 o 
   7   1   0     8950.90     8836.05    305.59 o 
   8   1   0     2612.12     2792.29    169.56 o 
   9   1   0     3402.06     3271.11    398.27 o 
  10   1   0     1420.62     1273.79    229.54 o 
  -5   2   0     6583.72     5718.26    544.71 o 
  -4   2   0    19176.38    18403.67   1082.78 o 
  -3   2   0    19227.36    19310.79    999.88 o 
  -2   2   0    25402.89    24523.13   1237.94 o 
  -1   2   0     3182.21     3339.59    211.94 o 
   0   2   0     1900.52     2200.67    115.28 o 
   1   2   0     3137.34     3310.72     92.23 o 
   2   2   0    26792.78    25786.25    554.44 o 
   3   2   0    18557.66    18268.16    663.85 o 
   4   2   0    18979.41    18681.88    371.74 o 
   5   2   0     7233.19     6758.78    182.00 o 
   6   2   0     5538.85     5302.97    244.04 o 
   7   2   0     4350.49     4671.55    211.15 o 
   8   2   0     1088.25     1181.39    117.65 o 
   9   2   0     1400.78     1539.65    144.01 o 
  -6   3   0     3978.08     3579.69    421.54 o 
  -5   3   0     3779.62     3252.08    380.24 o 
  -4   3   0    27887.86    25876.73   1409.21 o 
  -3   3   0    14382.78    14170.09    750.63 o 
  -2   3   0    18258.25    18669.88    942.94 o 
   0   3   0     1791.90     2107.52    126.54 o 
   1   3   0     3158.59     3337.89     90.80 o 
   2   3   0    18666.54    18412.79    425.40 o 
   3   3   0    13342.69    12656.08    333.43 o 
   4   3   0    28678.88    26702.90    626.84 o 
   5   3   0     4518.42     4636.50    185.38 o 
   6   3   0     3627.53     3420.12    170.37 o 
   7   3   0     2046.43     2159.77    143.13 o 
   8   3   0     1105.75      996.22    143.83 o 
   9   3   0     1867.72     2077.33    279.82 o 
  -7   4   0     3259.07     2747.65    399.17 o 
  -6   4   0     3433.86     2761.65    375.55 o 
  -5   4   0     9212.05     8752.30    631.05 o 
  -4   4   0     1198.42     1132.44    186.99 o 
  -3   4   0     8764.99     9029.23    564.65 o 
  -2   4   0    15818.27    15971.90    844.95 o 
   0   4   0      811.28      799.59     85.25 o 
   1   4   0    12741.12    13010.34    275.29 o 
   2   4   0    15483.83    15542.24    381.72 o 
   3   4   0     9353.93     8958.85    259.92 o 
   4   4   0     1349.63     1306.91     90.27 o 
   5   4   0     8299.11     7919.73    273.12 o 
   6   4   0     3846.37     3774.43    228.69 o 
   7   4   0     3572.55     3762.09    245.76 o 
   8   4   0      889.96      875.84    155.79 o 
  -6   5   0     5304.68     4823.49    493.56 o 
  -5   5   0      531.96      437.18    156.65 o 
  -4   5   0     1833.84     1770.84    234.86 o 
  -3   5   0      115.67      116.68     79.85 o 
  -2   5   0     3793.30     3931.23    309.93 o 
   0   5   0    47251.50    46319.63   1183.53 o 
   1   5   0     1187.03     1234.70     61.07 o 
   2   5   0     3282.34     3163.93    138.90 o 
   3   5   0      184.01      201.22     42.24 o 
   4   5   0     1465.45     1521.74    135.76 o 
   5   5   0      481.65      501.79     99.76 o 
   6   5   0     5438.24     5366.38    291.83 o 
   7   5   0      260.63      267.68    100.60 o 
   8   5   0     7525.89     7460.58    465.41 o 
  -5   6   0     5517.59     4866.98    470.73 o 
  -4   6   0      454.89      463.92    155.55 o 
  -3   6   0     1470.10     1423.21    219.37 o 
  -2   6   0     5097.32     5168.54    413.25 o 
  -1   6   0     7504.24     7971.41    329.52 o 
   0   6   0     2526.41     2520.59    171.31 o 
   1   6   0     7923.15     7993.99    208.00 o 
   2   6   0     5201.12     4965.24    236.31 o 
   3   6   0     1700.79     1604.45    136.13 o 
   4   6   0      486.50      656.80    109.65 o 
   5   6   0     5477.82     4916.33    276.40 o 
   6   6   0     2867.04     2897.02    323.46 o 
   7   6   0     4308.98     4238.54    292.38 o 
  -4   7   0     2087.47     2358.49    312.83 o 
  -3   7   0     2652.28     2566.44    314.55 o 
  -2   7   0     5992.07     5885.94    494.66 o 
  -1   7   0     1069.47     1009.26    198.41 o 
   0   7   0       98.75       86.03     82.43 o 
   1   7   0     1059.37     1157.01    266.26 o 
   2   7   0     6476.97     6376.13    292.44 o 
   3   7   0     2474.87     2727.21    192.21 o 
   4   7   0     1956.66     1903.34    174.75 o 
   6   7   0     2861.29     2554.32    323.07 o 
  -3   8   0     1704.35     1578.76    282.01 o 
  -2   8   0     2934.95     2954.27    357.48 o 
  -1   8   0      687.77      714.11    209.36 o 
   1   8   0      719.85      733.66    178.70 o 
   2   8   0     3037.13     2530.70    289.52 o 
   3   8   0     1565.96     1727.08    169.45 o 
   3   0   1     2895.29     2992.88    131.61 o 
   5   0   1    22098.28    21915.31    630.02 o 
   7   0   1     5867.07     6100.52    693.07 o 
   9   0   1     3236.81     3536.52    385.80 o 
  -2   1   1    15357.67    16064.58    838.22 o 
  -1   1   1     4119.56     4517.00    228.83 o 
   0   1   1    36713.88    31829.15   1227.93 o 
   1   1   1     3537.19     3762.33    132.49 o 
   2   1   1     1440.13     1594.83     94.96 o 
   3   1   1     1914.54     2028.95     72.45 o 
   4   1   1    19666.23    19447.48    388.05 o 
   5   1   1     2402.50     2409.39     99.21 o 
   6   1   1     8140.15     8221.90    224.77 o 
   7   1   1     2906.17     3034.14    167.51 o 
   8   1   1     3367.86     3485.08    213.25 o 
   9   1   1     1120.31     1116.89    158.34 o 
  10   1   1     1964.55     1960.81    295.78 o 
  -4   2   1     5098.48     4751.78    414.73 o 
  -3   2   1    28636.44    28802.93   1420.32 o 
  -2   2   1    12350.01    12881.79    610.64 o 
   1   2   1     7605.63     7824.15    231.68 o 
   2   2   1    25643.76    25567.58    722.08 o 
   3   2   1    15445.83    14950.46    379.00 o 
   4   2   1     2336.50     2422.64    120.29 o 
   5   2   1     4423.30     4421.43    137.74 o 
   6   2   1     4781.08     5193.68    216.21 o 
   7   2   1     4581.55     4789.61    220.90 o 
   8   2   1     1635.84     1692.22    140.46 o 
   9   2   1     2136.17     2347.60    206.32 o 
  -6   3   1     5218.17     4882.70    496.85 o 
  -5   3   1    15892.87    13492.66    896.72 o 
  -4   3   1     3445.66     3547.94    322.37 o 
  -3   3   1    26198.52    25979.27   1279.94 o 
  -2   3   1     5547.56     5813.05    348.72 o 
  -1   3   1     2385.57     2434.90    139.60 o 
   0   3   1      297.52      332.46     48.02 o 
   1   3   1     4811.63     4819.91    138.88 o 
   2   3   1    26742.63    25944.17    746.63 o 
   3   3   1    16547.81    15575.23    421.87 o 
   4   3   1      201.30      189.69     44.07 o 
   5   3   1     3429.98     3381.21    162.66 o 
   6   3   1     1393.16     1461.81    114.99 o 
   7   3   1     5161.49     5113.67    233.09 o 
   8   3   1     1743.44     1799.30    147.73 o 
   9   3   1     3080.98     3193.58    333.63 o 
  -6   4   1     3535.81     2957.55    376.25 o 
  -5   4   1     8241.65     7362.09    580.37 o 
  -4   4   1    11186.68    10964.07    681.89 o 
  -3   4   1     8683.39     9065.91    529.62 o 
  -2   4   1     3712.41     3855.29    283.58 o 
  -1   4   1      774.41      916.66     79.54 o 
   0   4   1    15065.40    15346.71    592.18 o 
   1   4   1     5144.60     4930.95    153.15 o 
   2   4   1     7529.27     7332.48    223.35 o 
   3   4   1      596.83      637.36     59.82 o 
   4   4   1     8951.56     8587.81    275.98 o 
   5   4   1     1109.29     1170.50    101.09 o 
   6   4   1     2081.42     2126.10    215.76 o 
   7   4   1     1542.44     1704.19    173.11 o 
   8   4   1     5582.33     5294.99    495.05 o 
   9   4   1     1358.58     1588.54    265.98 o 
  -5   5   1     2555.39     2241.80    287.49 o 
  -4   5   1     1156.28      949.43    167.52 o 
  -3   5   1      888.79      870.13    153.05 o 
  -2   5   1      439.64      495.52    113.87 o 
  -1   5   1    26129.61    27768.09   1032.10 o 
   0   5   1     1119.69     1145.81    111.13 o 
   1   5   1     9966.58    10101.00    277.02 o 
   2   5   1      569.71      544.07     56.51 o 
   3   5   1     2244.22     2283.30    143.98 o 
   4   5   1     1261.24     1152.22     91.99 o 
   5   5   1     8917.01     8708.70    501.74 o 
   6   5   1      368.52      354.11    100.91 o 
   7   5   1     3565.80     3644.81    257.51 o 
   8   5   1      128.92      138.21     98.71 o 
  -4   6   1     2361.41     2297.96    275.52 o 
  -3   6   1     3101.89     3216.89    303.21 o 
  -2   6   1     8859.21     8814.79    597.19 o 
   0   6   1     9583.08     9468.69    453.25 o 
   1   6   1     2230.51     2119.16     92.70 o 
   2   6   1      343.88      371.54     56.92 o 
   3   6   1     1142.54     1075.78    117.65 o 
   4   6   1     7302.46     7148.02    330.42 o 
   5   6   1      915.77     1044.81    139.22 o 
   6   6   1     6138.96     5913.03    333.83 o 
   7   6   1      791.25      974.79    172.48 o 
  -3   7   1     4543.28     4523.57    421.54 o 
  -2   7   1     3395.89     3553.73    353.81 o 
  -1   7   1     2895.53     3033.12    209.35 o 
   0   7   1      870.66      829.70    172.99 o 
   1   7   1     2180.04     2534.84    263.32 o 
   2   7   1     3235.75     3143.66    197.96 o 
   3   7   1     3285.64     3370.52    236.93 o 
   4   7   1     1155.84     1059.35    143.75 o 
   5   7   1     1896.86     2082.10    278.26 o 
   6   7   1     2243.43     2318.92    324.25 o 
  -2   8   1      851.79      854.25    219.76 o 
  -1   8   1      554.61      561.06    189.18 o 
   0   8   1      359.32      486.84    151.64 o 
   1   8   1     2156.73     2034.40    256.99 o 
   2   8   1     4046.60     3772.39    361.86 o 
   3   8   1     3159.39     2866.99    330.11 o 
   4   8   1       80.09       28.78     61.55 o 
   0   0   2    33302.72    29423.74   1171.46 o 
   2   0   2     3522.77     3489.44    245.88 o 
   6   0   2      658.64      599.09     92.97 o 
   8   0   2     1487.00     1409.21    238.22 o 
  -2   1   2     2430.62     2046.75    171.90 o 
   0   1   2     2314.80     2402.63     73.64 o 
   1   1   2    17039.98    16429.41    715.05 o 
   2   1   2    14384.55    14028.91    465.64 o 
   3   1   2    13820.56    14041.46    420.27 o 
   4   1   2      653.32      659.92     49.55 o 
   5   1   2    13139.22    13387.41    303.46 o 
   6   1   2     5161.90     5508.74    252.93 o 
   7   1   2     3416.30     3539.87    184.56 o 
   8   1   2      835.55      940.36    120.55 o 
   9   1   2     4717.86     4406.92    314.00 o 
  -4   2   2     8093.59     6811.59    535.56 o 
  -3   2   2    17565.88    19009.77    943.57 o 
  -2   2   2    13299.71    14326.19    654.20 o 
  -1   2   2    11973.41    12629.25    506.08 o 
   0   2   2    12019.95    12292.96    479.80 o 
   1   2   2    14461.16    14997.88    431.29 o 
   2   2   2    14282.11    14487.65    456.38 o 
   3   2   2     3177.15     3295.29    174.11 o 
   4   2   2      994.01     1052.55     83.15 o 
   5   2   2     1786.87     1866.35    119.26 o 
   6   2   2    10660.21    11055.61    354.57 o 
   7   2   2     7039.18     7379.80    288.85 o 
   8   2   2     7283.22     7598.66    319.18 o 
   9   2   2     1859.75     2121.52    294.45 o 
  -5   3   2     5837.05     4919.22    465.72 o 
  -4   3   2    10438.70     9417.29    622.45 o 
  -3   3   2     4866.84     5307.59    322.60 o 
  -2   3   2     6262.05     6634.38    375.86 o 
  -1   3   2     2542.60     2564.09    132.17 o 
   0   3   2    15763.50    16629.86    627.22 o 
   1   3   2    15315.99    15202.20    369.26 o 
   2   3   2    11438.65    11660.04    384.09 o 
   3   3   2     3530.91     3541.27    179.42 o 
   4   3   2      878.69      968.63     82.90 o 
   5   3   2      432.89      372.83     69.84 o 
   6   3   2     9755.35    10155.74    398.15 o 
   7   3   2     3527.82     3682.74    207.53 o 
   8   3   2     9680.57    10785.46    454.68 o 
   9   3   2     2309.46     2635.50    305.24 o 
  -5   4   2    10549.08    10119.59    697.53 o 
  -4   4   2      961.85      883.11    148.67 o 
  -3   4   2     6306.57     6716.42    426.93 o 
  -2   4   2      108.87      149.22     62.10 o 
  -1   4   2    15559.57    15562.33    596.95 o 
   0   4   2      572.06      550.34     69.92 o 
   1   4   2    12469.76    12911.17    324.73 o 
   2   4   2     9194.72     9022.48    315.78 o 
   3   4   2     9911.97     9824.69    292.46 o 
   4   4   2      471.39      532.37     73.37 o 
   5   4   2     5009.37     4866.65    214.05 o 
   6   4   2     2578.23     2679.85    166.77 o 
   7   4   2     3906.65     3862.86    258.08 o 
   8   4   2      617.40      669.82    144.20 o 
  -4   5   2     8273.75     8282.51    543.69 o 
  -3   5   2      884.18      930.82    148.12 o 
  -2   5   2     7670.67     7970.86    494.35 o 
  -1   5   2      954.20      950.68     92.28 o 
   0   5   2    10618.97    10967.67    475.03 o 
   1   5   2      255.74      325.23     41.77 o 
   2   5   2     2732.51     2808.50    148.82 o 
   3   5   2     2068.69     1964.97    114.84 o 
   4   5   2    21115.03    20350.79    541.46 o 
   5   5   2       33.68       11.58     57.27 o 
   6   5   2      806.98      730.27    133.80 o 
   7   5   2        6.29       49.48     78.43 o 
   8   5   2     1082.80     1225.55    194.68 o 
  -3   6   2     6457.05     6622.33    484.49 o 
  -2   6   2     2090.25     2307.89    250.42 o 
   0   6   2       16.74       28.08     46.06 o 
   1   6   2      700.57      692.28     67.72 o 
   2   6   2     4485.94     4676.85    185.30 o 
   3   6   2     4331.00     4107.17    408.51 o 
   4   6   2      754.86      842.25    178.98 o 
   5   6   2     6820.69     6524.54    556.52 o 
   6   6   2     1208.21     1195.72    165.21 o 
   7   6   2     1434.78     1346.06    189.12 o 
  -2   7   2     4493.47     4869.32    419.82 o 
   0   7   2     1145.69     1301.10     96.66 o 
   1   7   2     1761.09     1730.02    234.15 o 
   2   7   2     2795.15     2660.72    445.15 o 
   3   7   2     1350.44     1451.07    151.48 o 
   4   7   2      874.98      749.73    211.67 o 
   5   7   2     1715.76     2298.03    295.54 o 
  -1   8   2      124.51      225.08    149.77 o 
   0   8   2     3483.32     4221.93    372.19 o 
   1   8   2     2775.88     2947.78    321.67 o 
   2   8   2     2807.70     2832.81    325.81 o 
   1   0   3      287.83      389.39     73.59 o 
   3   0   3    61621.57    56703.35   2283.33 o 
   5   0   3    17980.89    19847.33    593.30 o 
   7   0   3       66.99       53.10     97.99 o 
  -1   1   3    20611.45    21315.23    836.19 o 
   1   1   3    50400.67    43085.81   2825.50 o 
   2   1   3    10119.68     9993.33    381.18 o 
   3   1   3     7388.47     6756.49    522.27 o 
   4   1   3    20559.64    21036.47    493.05 o 
   5   1   3     5060.58     5155.96    159.83 o 
   6   1   3     1936.15     2137.74    136.68 o 
   7   1   3      392.49      480.50     85.60 o 
   8   1   3     5076.80     5362.12    345.26 o 
   9   1   3     2614.54     2842.82    355.53 o 
  -3   2   3    11668.87    12059.13    657.25 o 
  -2   2   3    13405.23    14203.64    668.28 o 
  -1   2   3    27926.00    27042.02   1018.41 o 
   0   2   3     6192.49     6544.48    174.62 o 
   1   2   3    23613.87    23627.00    700.73 o 
   2   2   3     7718.36     7916.16    290.03 o 
   3   2   3      814.31      712.78     85.16 o 
   4   2   3      757.80      758.63     97.86 o 
   5   2   3     8959.40     9021.36    304.18 o 
   6   2   3    10788.91    11489.99    372.62 o 
   7   2   3    10684.01    11422.54    583.89 o 
   8   2   3      888.76      977.87    128.10 o 
   9   2   3     1665.44     1847.09    290.15 o 
  -5   3   3     3415.25     2851.19    312.44 o 
  -4   3   3      886.98      771.51    137.49 o 
  -3   3   3     3905.72     4145.05    256.99 o 
  -2   3   3     7447.43     7776.28    422.55 o 
  -1   3   3    28132.39    29082.28   1066.59 o 
   0   3   3     3083.57     3149.94    158.53 o 
   1   3   3    17223.07    17080.97    510.84 o 
   2   3   3     8493.16     8626.51    309.80 o 
   3   3   3      615.36     1088.65    462.67 o 
   4   3   3      183.51      219.15     51.49 o 
   5   3   3     3947.49     4113.52    192.58 o 
   6   3   3     9854.17    10036.16    345.48 o 
   7   3   3    12395.84    12890.89    481.09 o 
   8   3   3      242.90      266.57     86.69 o 
   9   3   3     1572.44     1853.46    199.26 o 
  -4   4   3    11826.98    11671.06    684.23 o 
  -3   4   3      706.62      731.94    112.70 o 
  -2   4   3     4509.27     4628.21    293.28 o 
  -1   4   3     8162.27     8996.15    370.94 o 
   0   4   3    15317.31    15308.70    625.42 o 
   1   4   3    15313.43    15263.83    378.03 o 
   2   4   3     4678.06     4425.60    197.46 o 
   3   4   3     1867.53     1891.52    130.00 o 
   4   4   3    10836.36    10787.44    336.71 o 
   5   4   3     6070.49     6101.01    249.43 o 
   6   4   3     2485.81     2550.66    166.13 o 
   7   4   3       68.05      127.80     66.26 o 
   8   4   3     4149.52     3978.80    284.23 o 
  -3   5   3    13260.77    13558.67    760.88 o 
  -2   5   3      490.70      444.61    105.89 o 
  -1   5   3     3828.58     3811.10    190.28 o 
   0   5   3      738.02      734.87     56.22 o 
   1   5   3     1415.90     1502.03     96.31 o 
   2   5   3     1624.99     1660.11    116.81 o 
   3   5   3    23785.84    22848.03    710.00 o 
   4   5   3      154.46      151.15     52.99 o 
   5   5   3     8233.88     7984.63    303.95 o 
   6   5   3       12.53      -12.15     65.75 o 
   7   5   3      266.11      190.93     99.63 o 
  -2   6   3     5823.89     6491.10    449.46 o 
   0   6   3     2088.40     2194.90    182.18 o 
   1   6   3     4985.52     4959.16    176.58 o 
   2   6   3     4045.59     3872.41    201.60 o 
   3   6   3     3756.05     3693.04    178.16 o 
   4   6   3     7173.99     7227.46    347.84 o 
   5   6   3     1032.27     1051.14    155.97 o 
   6   6   3      773.03      743.03    147.96 o 
   0   7   3     2119.24     2223.78    149.11 o 
   1   7   3     3476.51     4019.06    295.78 o 
   2   7   3     2405.06     2012.42    269.50 o 
   3   7   3     1195.14     1344.41    233.02 o 
   4   7   3      181.29       66.65    114.50 o 
   5   7   3     2903.19     3057.27    347.16 o 
  -1   8   3     5461.24     5715.37    283.49 o 
   0   8   3      526.09      729.75    194.19 o 
   1   8   3     4564.39     4336.26    411.68 o 
   2   8   3     1937.58     1736.12    271.61 o 
   3   8   3       62.17       87.04     76.96 o 
   0   0   4     4042.19     4130.50    214.91 o 
   2   0   4    26688.42    25605.28   1106.55 o 
   4   0   4    30156.15    33288.02   1494.69 o 
   6   0   4     1110.35     1385.38    130.95 o 
   8   0   4     8998.32    10220.32    730.14 o 
   0   1   4     6727.98     6867.43    346.07 o 
   1   1   4    26015.48    25223.31    821.68 o 
   2   1   4    11092.31    11981.62    614.16 o 
   3   1   4    19454.40    19540.50    827.55 o 
   4   1   4     5844.16     6511.00    209.91 o 
   5   1   4     4552.78     5144.54    161.70 o 
   6   1   4     2000.67     2157.10    141.19 o 
   7   1   4     3720.02     4319.70    213.91 o 
   8   1   4      379.16      446.46    126.73 o 
  -2   2   4    31947.74    33116.75   1455.74 o 
  -1   2   4    13139.64    13033.12    553.71 o 
   0   2   4    23902.46    23597.46    548.75 o 
   1   2   4    23199.49    22771.30    663.50 o 
   2   2   4    12298.02    12429.82    430.54 o 
   3   2   4     6554.28     6567.65    302.32 o 
   4   2   4     1414.70     1380.59    135.32 o 
   5   2   4     5192.90     5271.60    221.82 o 
   6   2   4     9335.97     9730.24    339.79 o 
   7   2   4     2446.58     2626.64    173.42 o 
   8   2   4     2114.01     2229.89    234.97 o 
   9   2   4      570.67      721.85    217.81 o 
  -4   3   4     1112.31     1166.38    155.48 o 
  -3   3   4     2932.90     2894.05    204.04 o 
  -1   3   4     8621.81     8756.99    349.43 o 
   0   3   4    31368.59    31365.42    696.69 o 
   1   3   4     7843.43     7850.21    272.43 o 
   2   3   4     3562.76     3480.61    181.91 o 
   3   3   4     1973.12     2002.50    144.89 o 
   4   3   4     2203.82     1971.43    160.67 o 
   5   3   4     4188.76     4536.55    212.61 o 
   6   3   4     7852.28     7976.85    305.71 o 
   7   3   4     1966.23     2146.27    163.79 o 
   8   3   4     2012.06     1984.12    165.52 o 
  -1   4   4    12538.52    13384.34    503.89 o 
   0   4   4     4836.03     4839.36    153.72 o 
   1   4   4     7521.13     7565.09    281.42 o 
   2   4   4     4205.65     4527.80    207.06 o 
   3   4   4     9614.51     9414.68    365.73 o 
   4   4   4     2551.99     2468.81    183.59 o 
   5   4   4     7424.09     7242.05    394.57 o 
   6   4   4     1201.17     1222.16    127.65 o 
   7   4   4     2797.79     3023.39    196.09 o 
   8   4   4      644.77      773.20    127.86 o 
   0   5   4     3158.73     3204.56    214.26 o 
   1   5   4      504.62      506.45     66.82 o 
   2   5   4    10280.09    10076.69    367.55 o 
   3   5   4      642.46      669.92     94.72 o 
   4   5   4    13045.94    13241.17    450.02 o 
   5   5   4      149.82      196.71     69.17 o 
   6   5   4      454.24      476.06     98.23 o 
   7   5   4     1166.56     1098.48    176.71 o 
  -2   6   4     4715.24     5290.47    389.94 o 
   0   6   4     1299.16     1328.89    109.08 o 
   1   6   4     5802.52     5954.21    370.54 o 
   2   6   4     3781.71     4154.79    214.48 o 
   3   6   4     7709.55     7802.00    385.21 o 
   4   6   4      838.11      755.87    105.25 o 
   5   6   4      435.35      334.64    107.91 o 
   6   6   4     1246.16     1401.98    201.38 o 
   0   7   4     2894.84     3113.74    187.10 o 
   1   7   4     4326.93     4422.68    320.81 o 
   2   7   4     3451.77     3878.44    309.54 o 
   3   7   4     1883.20     1638.20    255.50 o 
   4   7   4      432.29      101.31    214.29 o 
   5   7   4     1457.58     1529.96    279.98 o 
  -1   8   4      740.47      863.24    110.21 o 
   1   8   4      706.04      653.58    202.32 o 
   2   8   4      570.94      473.62    180.74 o 
  -1   0   5     5218.49     5001.81    247.06 o 
   1   0   5    20394.73    20023.96    854.02 o 
   3   0   5    16094.29    16177.11    837.68 o 
   5   0   5     3299.45     3641.11    196.33 o 
   7   0   5    11896.26    13763.49    870.13 o 
  -2   1   5     5076.80     5128.20    312.75 o 
  -1   1   5      527.22      555.04     40.23 o 
   0   1   5    19947.57    19674.01    601.71 o 
   1   1   5     4732.55     4863.50    213.99 o 
   2   1   5    10731.52    10710.65    404.48 o 
   3   1   5     5216.19     5579.81    382.90 o 
   4   1   5     5920.96     6013.57    322.15 o 
   5   1   5     5690.60     6457.85    438.74 o 
   6   1   5     3879.44     4671.29    215.84 o 
   7   1   5     1085.72     1350.51    173.79 o 
   8   1   5     6096.15     7394.31    604.85 o 
   9   1   5      565.93      778.55    236.58 o 
  -3   2   5     8767.17     8417.34    328.94 o 
   0   2   5     4416.14     4179.81    177.36 o 
   1   2   5     5507.54     5224.22    238.60 o 
   2   2   5     4615.86     4062.04    208.66 o 
   3   2   5     6394.98     6151.82    298.88 o 
   4   2   5     2643.58     2578.29    256.60 o 
   5   2   5     4153.72     4708.86    318.19 o 
   6   2   5     3840.80     4341.63    217.35 o 
   7   2   5     1600.03     1710.07    150.28 o 
   8   2   5      143.28       12.97     57.20 o 
  -1   3   5    17514.79    17867.01    666.09 o 
   0   3   5     1188.25     1270.55     70.06 o 
   1   3   5     3563.45     3639.98    177.05 o 
   2   3   5     2713.25     2713.32    165.13 o 
   3   3   5     5624.48     5639.36    277.45 o 
   4   3   5     2117.56     2012.61    172.71 o 
   5   3   5     5279.96     5390.36    317.48 o 
   6   3   5     4550.51     4701.93    231.74 o 
   7   3   5      474.94      453.26     98.15 o 
   8   3   5       56.66       43.18     70.39 o 
  -1   4   5      424.70      433.97     52.95 o 
   0   4   5    10300.34    10500.58    287.65 o 
   1   4   5     2073.87     2143.69    130.12 o 
   2   4   5     3322.72     3276.21    183.68 o 
   3   4   5     2019.38     1959.53    152.11 o 
   4   4   5    10024.04     9356.54    411.56 o 
   5   4   5     3457.64     3626.85    197.66 o 
   6   4   5     3006.69     2916.63    187.51 o 
   7   4   5      116.17      177.94     80.19 o 
   0   5   5     1047.15     1153.47    101.17 o 
   1   5   5     8166.45     8026.79    306.91 o 
   2   5   5      695.43      729.15     92.13 o 
   3   5   5     7788.11     7287.69    351.11 o 
   4   5   5      104.77       54.70     56.84 o 
   5   5   5     2696.42     2718.42    181.67 o 
   6   5   5      457.32      618.55    110.97 o 
   7   5   5     5142.61     5349.98    334.47 o 
  -1   6   5      343.53      303.74     68.90 o 
   0   6   5     8927.98     9229.23    357.38 o 
   1   6   5     1891.34     1836.85    196.69 o 
   2   6   5     6002.99     6438.95    292.23 o 
   3   6   5      964.33      956.70    123.20 o 
   4   6   5     1026.83     1034.77    119.43 o 
   5   6   5      997.38     1092.31    160.73 o 
   6   6   5     1302.57     1231.72    186.24 o 
  -1   7   5     1935.03     1995.12    153.63 o 
   0   7   5     3011.33     2982.04    272.16 o 
   1   7   5     3545.80     3510.24    299.22 o 
   2   7   5     3440.01     3785.69    324.79 o 
  -1   8   5     4104.75     4228.63    247.48 o 
   0   8   5       34.85       98.80     60.24 o 
  -2   0   6     6388.18     6600.15    273.69 o 
   0   0   6    56980.30    49948.77   1972.61 o 
   2   0   6      909.94     1039.14    158.60 o 
   4   0   6     3485.57     4364.50    390.96 o 
   6   0   6    11696.64    12979.70    822.74 o 
  -2   1   6     9579.67     9278.63    427.48 o 
  -1   1   6    16742.86    16501.42    401.11 o 
   0   1   6      172.23      286.13     80.36 o 
   1   1   6    14738.36    14465.15    632.50 o 
   2   1   6     6731.19     6754.01    308.20 o 
   3   1   6     6040.11     6407.03    497.08 o 
   4   1   6     2858.46     3118.56    327.96 o 
   5   1   6     6814.37     7243.01    426.46 o 
   6   1   6     5253.94     6110.81    258.27 o 
   7   1   6     6314.38     7300.67    423.81 o 
  -3   2   6    12386.76    12069.61    484.57 o 
  -2   2   6     6828.60     6566.96    347.00 o 
  -1   2   6     1655.96     1594.65     83.69 o 
   0   2   6     3452.58     3441.79    168.93 o 
   1   2   6     6416.87     6530.55    417.31 o 
   2   2   6    18861.41    19113.10    634.47 o 
   3   2   6     6616.63     6730.02    326.56 o 
   4   2   6     9669.79    10112.04    698.54 o 
   5   2   6     6649.76     7283.11    387.91 o 
   6   2   6     2093.35     2360.37    166.00 o 
   7   2   6     1186.75     1387.89    138.62 o 
   8   2   6     1250.50     1272.31    232.20 o 
  -1   3   6     1052.32     1074.98     67.98 o 
   0   3   6     2314.22     2484.19    110.21 o 
   1   3   6     1139.13     1238.92    133.62 o 
   2   3   6    17189.34    16157.06    559.62 o 
   3   3   6     5334.36     5188.35    277.91 o 
   4   3   6    12265.08    11565.84    495.74 o 
   5   3   6     3378.15     3281.55    308.33 o 
   6   3   6      627.35      629.53    107.71 o 
   7   3   6      565.64      663.73    116.34 o 
   8   3   6      943.33     1030.16    145.50 o 
  -1   4   6     8662.10     8348.57    322.27 o 
   0   4   6       44.98       71.36     28.93 o 
   1   4   6     4376.20     4616.23    220.20 o 
   2   4   6     3278.17     3311.74    200.21 o 
   3   4   6     8202.70     7880.81    359.17 o 
   4   4   6     2456.26     2364.13    196.69 o 
   5   4   6     4299.99     3880.07    280.76 o 
   6   4   6     2410.43     2304.54    174.19 o 
   7   4   6     3039.01     3307.73    216.77 o 
  -1   5   6     1207.57     1378.18    115.51 o 
   0   5   6    21724.27    22644.69    696.37 o 
   1   5   6      360.16      404.46     75.00 o 
   2   5   6      586.85      624.18     96.24 o 
   3   5   6      128.60      137.91     69.45 o 
   4   5   6     2222.30     2001.36    187.69 o 
   5   5   6      281.73      342.36     88.83 o 
   6   5   6     5708.66     5816.46    314.53 o 
  -1   6   6     5692.25     5659.13    266.85 o 
   0   6   6      589.30      687.20     91.02 o 
   1   6   6     8100.54     8513.38    491.84 o 
   2   6   6     1435.93     1445.89    200.60 o 
   3   6   6     1405.72     1455.31    150.04 o 
   4   6   6      549.53      490.36    121.24 o 
   5   6   6     2215.00     2147.80    177.09 o 
  -1   7   6     1387.78     1505.06    137.96 o 
   0   7   6     1280.28     1291.95    129.51 o 
   1   7   6     1869.01     1697.40    219.61 o 
   2   7   6     4329.14     4270.81    360.22 o 
   3   7   6     2483.99     2393.84    281.78 o 
  -2   8   6     2411.46     2541.60    197.33 o 
  -1   8   6      366.12      336.30     92.81 o 
   0   8   6      785.89      827.43    173.85 o 
  -1   0   7    76944.10    68480.70   2504.66 o 
   1   0   7     9607.13     9484.16    533.45 o 
   3   0   7      458.30      406.36    138.82 o 
   5   0   7    11023.49    12111.84    775.66 o 
  -3   1   7    19242.17    18690.27    522.91 o 
  -2   1   7     8401.90     8376.16    232.11 o 
  -1   1   7     4754.63     4707.13    219.64 o 
   0   1   7    20377.23    20352.63    624.57 o 
   1   1   7     8143.50     8313.13    335.51 o 
   2   1   7     2054.45     2057.99    159.22 o 
   3   1   7      830.20      953.05    123.47 o 
   4   1   7     8879.40     9936.59   1143.70 o 
   5   1   7     6132.45     7127.81    520.82 o 
   6   1   7     4600.61     5419.93    353.67 o 
   7   1   7     3114.26     2526.47    842.72 o 
  -4   2   7     4471.10     4345.61    143.60 o 
  -3   2   7    11510.38    11256.02    493.25 o 
  -2   2   7     5223.32     5433.27    288.43 o 
  -1   2   7      134.65      169.39     37.19 o 
   0   2   7       44.04       49.03     34.38 o 
   1   2   7    12576.79    12748.19    447.65 o 
   2   2   7    13996.59    13905.54    515.07 o 
   3   2   7    14897.91    15033.24   1078.51 o 
   4   2   7     2411.42     2935.21    510.42 o 
   5   2   7     1949.57     2037.66    210.27 o 
   6   2   7     1310.01     1490.18    139.02 o 
   7   2   7      825.18      618.22    152.92 o 
  -1   3   7      227.11      283.76     56.91 o 
   0   3   7       95.44       99.18     45.93 o 
   1   3   7     8538.10     8319.48    343.60 o 
   2   3   7    11839.24    11197.44    694.83 o 
   3   3   7    17611.15    17123.84    946.58 o 
   4   3   7     1426.59     1321.89    156.87 o 
   5   3   7     1565.20     1486.46    184.50 o 
   6   3   7     1254.26     1285.77    136.83 o 
   7   3   7      508.10      480.98    108.22 o 
  -1   4   7     2578.25     2655.07    157.82 o 
   0   4   7     9451.66     9538.82    356.59 o 
   1   4   7     5484.66     5302.09    255.01 o 
   2   4   7     3176.04     3182.99    229.62 o 
   3   4   7      136.48      185.88     73.94 o 
   4   4   7     5318.97     5149.47    310.76 o 
   5   4   7     3498.46     3272.03    265.54 o 
   6   4   7     1607.86     1606.27    157.38 o 
   7   4   7     1451.53     1885.96    268.64 o 
  -1   5   7    23267.12    23910.50    738.40 o 
   0   5   7      348.39      362.17     75.40 o 
   1   5   7     4692.82     4582.23    344.66 o 
   2   5   7       51.54       91.86     68.74 o 
   3   5   7      411.22      422.24    102.90 o 
   4   5   7      425.62      549.05    123.89 o 
   5   5   7     4631.79     4127.50    305.53 o 
   6   5   7      246.58      276.52     94.47 o 
  -2   6   7     3856.28     3924.60    225.65 o 
  -1   6   7     2198.93     2233.41    162.25 o 
   0   6   7     7361.77     6685.21    444.22 o 
   1   6   7     1347.53     1549.83    205.22 o 
   2   6   7     1221.29     1099.90    185.35 o 
   3   6   7      217.54      316.35    129.43 o 
   4   6   7     3214.49     3030.63    247.60 o 
   5   6   7     1867.92     2146.01    184.19 o 
  -2   7   7     1327.25     1364.86    139.18 o 
  -1   7   7      267.98      268.12     79.22 o 
   0   7   7      286.98      339.18    122.47 o 
   3   7   7     2462.95     2438.34    293.75 o 
  -2   0   8    27211.74    26055.04   1091.30 o 
   0   0   8    23705.10    21905.85    953.97 o 
   2   0   8       96.78       99.40     71.48 o 
   4   0   8    15846.17    16708.92    946.70 o 
   6   0   8     3836.29     4640.57    464.47 o 
  -4   1   8     9426.21     9000.55    373.48 o 
  -3   1   8     8003.33     7953.18    384.31 o 
  -2   1   8     5965.94     5919.18    184.08 o 
  -1   1   8    16902.40    17111.35    527.69 o 
   0   1   8     3942.46     4001.79    203.87 o 
   1   1   8     3173.65     2975.99    305.01 o 
   2   1   8     2252.75     2321.73    179.14 o 
   3   1   8     6864.71     7174.02    477.77 o 
   4   1   8     1464.51     1709.66    184.09 o 
   5   1   8     6801.44     7861.30    531.42 o 
   6   1   8     1533.64     1593.20    203.73 o 
   7   1   8     1887.64     2194.33    362.10 o 
  -3   2   8     8943.74     8873.44    408.01 o 
  -2   2   8     3496.25     3509.78    142.03 o 
  -1   2   8     3379.94     3422.07    186.15 o 
   0   2   8     3513.57     3741.21    198.71 o 
   1   2   8     8629.21     8812.07    712.54 o 
   2   2   8    11836.04    12214.18    956.35 o 
   3   2   8     2228.92     2425.46    316.31 o 
   4   2   8     2773.32     3036.60    572.91 o 
   5   2   8     1572.16     1918.00    207.97 o 
   6   2   8     1926.77     2123.52    416.92 o 
   7   2   8     2050.01     2725.36    399.72 o 
  -2   3   8     1329.20     1246.01    107.61 o 
  -1   3   8     1037.97      976.58     79.65 o 
   0   3   8     1908.07     1910.47    147.67 o 
   1   3   8     7737.18     7696.52    696.20 o 
   2   3   8    15372.64    14989.66    568.90 o 
   3   3   8     1705.82     1704.67    172.61 o 
   4   3   8     2048.82     2147.28    283.58 o 
   5   3   8      430.87      435.78    123.64 o 
   6   3   8     2438.23     2446.85    486.84 o 
   7   3   8     1806.98     1956.94    225.30 o 
  -2   4   8     1127.12     1164.72    165.64 o 
  -1   4   8     9765.60     9622.88    362.80 o 
   0   4   8     3629.47     3908.55    294.37 o 
   1   4   8     6136.70     6190.63    297.08 o 
   2   4   8      919.88      940.19    121.55 o 
   3   4   8     4161.65     3932.74    261.04 o 
   4   4   8     1480.83     1360.37    173.33 o 
   5   4   8     2194.88     2042.83    219.74 o 
   6   4   8      755.36      875.13    135.64 o 
  -2   5   8    10973.47    11343.99    429.90 o 
  -1   5   8      632.87      615.10     92.13 o 
   0   5   8    10899.76    11076.85    600.71 o 
   1   5   8      152.71       91.19     75.70 o 
   2   5   8      122.53      141.24     95.49 o 
   3   5   8     1061.19     1078.29    148.24 o 
   4   5   8     6280.85     5776.29    436.75 o 
   5   5   8      175.76      179.66    106.93 o 
  -2   6   8     3182.32     3211.65    205.94 o 
  -1   6   8     5566.82     5856.08    289.99 o 
   0   6   8      948.10     1071.91    178.31 o 
   1   6   8      569.83      590.93    155.01 o 
   2   6   8      971.38      980.95    187.54 o 
   4   6   8      181.90      316.58    159.39 o 
  -1   7   8     1083.89     1196.42    168.77 o 
   0   7   8     1141.99     1074.64    189.57 o 
   1   7   8     1723.62     1835.28    245.57 o 
   2   7   8     2227.76     2243.21    284.75 o 
  -3   0   9     7966.00     7662.97    275.98 o 
  -1   0   9    17854.49    17715.84    788.01 o 
   1   0   9     2506.07     2757.58    260.98 o 
   3   0   9    14599.08    14648.87    850.11 o 
   5   0   9     3234.19     3942.41    430.29 o 
  -5   1   9      132.17      115.68     38.43 o 
  -4   1   9    11602.06    11109.04    364.49 o 
  -3   1   9     2574.81     2658.14    111.93 o 
  -2   1   9     8857.37     8398.81    303.65 o 
  -1   1   9     1530.70     1574.70    116.57 o 
   0   1   9     5544.52     5661.30    258.61 o 
   1   1   9     5855.05     5902.85    289.08 o 
   2   1   9     3712.39     3796.48    245.91 o 
   3   1   9      443.33      498.08    116.49 o 
   4   1   9     8783.72     9662.48   1091.14 o 
   5   1   9      915.87     1285.41    211.16 o 
   6   1   9     1382.27     1773.97    310.79 o 
   7   1   9       82.73      -15.50     63.78 o 
  -3   2   9     5754.52     5693.30    226.79 o 
  -2   2   9     4212.48     4242.11    169.06 o 
  -1   2   9     3567.67     3504.85    195.27 o 
   0   2   9     2734.93     2743.29    183.29 o 
   1   2   9     5166.51     5222.88    615.41 o 
   2   2   9     4381.03     4644.53    778.90 o 
   3   2   9     1066.85     1208.50    155.96 o 
   4   2   9      133.06       75.70     75.59 o 
   5   2   9     4095.28     4823.20    779.96 o 
  -3   3   9     2405.08     2395.41    156.39 o 
  -2   3   9     1615.06     1640.50    124.41 o 
  -1   3   9     3056.23     2963.19    190.36 o 
   0   3   9     4018.95     3891.99    371.25 o 
   1   3   9     5517.53     5622.90    296.49 o 
   2   3   9     3195.39     3157.43    242.32 o 
   3   3   9     1047.16     1000.61    152.43 o 
   4   3   9       85.81       98.74     85.98 o 
   5   3   9     3326.07     3420.74    410.23 o 
  -2   4   9     5247.94     5573.54    259.14 o 
  -1   4   9     1827.29     1968.17    143.95 o 
   0   4   9     8341.75     8166.92    491.53 o 
   1   4   9     3850.94     3476.69    225.57 o 
   2   4   9     3046.44     2715.68    210.98 o 
   3   4   9      277.70      138.37     83.69 o 
   4   4   9     3268.44     3256.55    266.84 o 
   5   4   9      501.85      325.99    118.42 o 
  -3   5   9     4285.35     4444.44    243.53 o 
  -2   5   9      541.50      526.38     89.48 o 
  -1   5   9     8453.00     8657.27    362.77 o 
   0   5   9      142.55      195.36     97.92 o 
   1   5   9     1625.02     1609.89    217.18 o 
   2   5   9      874.73      851.99    176.83 o 
   3   5   9     7450.79     6533.88    497.24 o 
   4   5   9       18.49      -14.61     69.53 o 
  -3   6   9     1232.03      859.89    169.87 o 
  -2   6   9     4601.85     5483.43    285.89 o 
  -1   6   9      274.81      269.57     79.58 o 
   0   6   9      560.23      481.60    141.71 o 
   1   6   9     1671.90     1693.89    237.91 o 
   2   6   9     1840.43     1931.48    264.42 o 
   3   6   9      577.39      539.86    173.23 o 
   0   7   9      591.54      733.89    181.83 o 
   1   7   9     1011.65      938.72    192.31 o 
  -4   0  10    19922.85    20125.53    615.79 o 
  -2   0  10     1576.63     1554.29    156.96 o 
   0   0  10     3179.85     2794.73    254.56 o 
   2   0  10    18152.36    17905.80    954.67 o 
   4   0  10     9706.84    10853.96    746.41 o 
   6   0  10       33.56       59.98    132.64 o 
  -4   1  10      269.55      287.92     47.34 o 
  -3   1  10     7651.34     7519.30    237.14 o 
  -2   1  10     4118.93     4214.54    204.90 o 
  -1   1  10     5522.72     5669.07    329.17 o 
   0   1  10     6321.69     6500.86    322.84 o 
   1   1  10     4315.96     4064.81    249.75 o 
   2   1  10     5141.81     5320.95    308.79 o 
   3   1  10     8386.14     8803.66    437.82 o 
   4   1  10     2698.92     3425.42    718.84 o 
   5   1  10     1974.05     2050.98    317.21 o 
   6   1  10      250.78       83.35    108.94 o 
  -4   2  10     3126.22     3437.92    185.32 o 
  -3   2  10     2326.83     2374.87    149.08 o 
  -2   2  10    11767.59    12207.70    438.37 o 
  -1   2  10     3532.86     3677.89    214.35 o 
   0   2  10     7100.65     7302.89    339.61 o 
   1   2  10     5773.14     6143.58    627.14 o 
   2   2  10      771.97      806.44    136.21 o 
   3   2  10      811.32      734.18    241.54 o 
   4   2  10     3075.19     3563.50    648.88 o 
   5   2  10     3283.35     4192.83    476.05 o 
  -3   3  10     1798.43     1894.65    143.93 o 
  -2   3  10    11681.00    11986.58    434.41 o 
  -1   3  10     1321.66     1539.66    186.13 o 
   0   3  10     6705.37     6784.71    336.18 o 
   1   3  10     4940.63     4922.09    355.06 o 
   2   3  10      234.95      258.30     88.98 o 
   3   3  10      369.31      394.09    113.91 o 
   4   3  10     1694.25     1784.50    211.76 o 
   5   3  10     2328.26     2699.08    397.76 o 
  -3   4  10     2175.11     2021.20    156.37 o 
  -2   4  10     1707.69     1708.29    146.79 o 
  -1   4  10     7983.08     8235.35    498.96 o 
   0   4  10     3310.15     3558.26    304.54 o 
   1   4  10     2965.72     2917.59    290.07 o 
   2   4  10     1304.97     1372.56    172.29 o 
   3   4  10     5007.00     5380.99    335.57 o 
   4   4  10     2073.09     2236.41    351.46 o 
   5   4  10     1923.99     1961.67    349.98 o 
  -3   5  10      283.47      376.02     85.40 o 
  -2   5  10      995.14      971.64    117.02 o 
  -1   5  10      115.41      229.46    102.37 o 
   0   5  10     2601.04     2402.44    269.81 o 
   1   5  10      434.86      522.42    153.44 o 
   3   5  10       76.13       -8.29     69.13 o 
  -5   0  11    27348.46    27833.62    818.91 o 
  -3   0  11     1631.02     1437.68    162.98 o 
  -1   0  11     1355.17     1322.87    169.79 o 
   1   0  11    10754.29    11121.03    659.60 o 
   3   0  11    11028.16    10965.95    739.92 o 
   5   0  11     1066.12     1265.55    282.25 o 
  -5   1  11     1425.30     1379.63    118.58 o 
  -4   1  11     7105.34     7020.70    233.59 o 
  -3   1  11     3861.37     3787.63    203.65 o 
  -2   1  11     2585.09     2563.41    159.88 o 
  -1   1  11      657.96      676.71     95.66 o 
   0   1  11     8046.63     8245.74    460.05 o 
   1   1  11     6057.53     5901.33    329.33 o 
   2   1  11     5515.59     5814.60    612.44 o 
   3   1  11     3322.96     3386.45    269.89 o 
   4   1  11     2281.36     2486.50    392.95 o 
   5   1  11      650.92      873.20    183.82 o 
  -4   2  11      976.29      916.15    101.75 o 
  -3   2  11    10042.59    10684.20    391.77 o 
  -2   2  11     6479.18     6523.40    418.02 o 
  -1   2  11     8928.50     9029.10    387.86 o 
   0   2  11     3709.58     3730.17    404.17 o 
   1   2  11     2720.59     2870.58    552.38 o 
   2   2  11     1626.86     1600.62    179.73 o 
   3   2  11      671.81      870.63    160.76 o 
   4   2  11     1180.53      764.27    491.84 o 
  -4   3  11      262.07      232.01     69.62 o 
  -3   3  11     7154.80     7716.51    323.05 o 
  -2   3  11     5483.44     5511.87    385.72 o 
  -1   3  11    12223.34    12682.12    658.89 o 
   0   3  11     1274.34     1156.52    185.59 o 
   1   3  11      878.62      958.91    140.88 o 
   2   3  11     1107.81     1111.84    156.33 o 
   3   3  11      490.74      451.05    126.93 o 
   4   3  11     1046.64     1427.36    308.76 o 
   5   3  11     4397.13     5581.87    564.97 o 
  -4   4  11     4245.76     4395.14    253.34 o 
  -3   4  11     2631.69     2904.25    195.70 o 
  -2   4  11     3151.11     3101.93    202.98 o 
  -1   4  11      537.95      573.49    148.91 o 
   0   4  11     4271.08     4478.52    370.08 o 
   1   4  11     3302.46     2998.61    309.70 o 
   2   4  11     2357.25     2209.58    282.17 o 
   3   4  11     2121.24     1714.77    319.40 o 
   4   4  11     4410.80     5279.83    536.97 o 
  -4   5  11      289.45      299.68     92.14 o 
  -3   5  11     1409.69     1463.90    150.70 o 
  -2   5  11       33.09      -20.96     41.31 o 
  -1   5  11      838.63      871.93    168.38 o 
   0   5  11       69.90       -3.75     79.15 o 
  -1   6  11      178.89       28.94     50.29 o 
  -4   0  12     8384.27     8044.06    460.48 o 
  -2   0  12      235.50      332.61    110.35 o 
   0   0  12     9926.33     9996.03    621.98 o 
   2   0  12     5433.00     5840.42    498.96 o 
   4   0  12     1866.21     2041.36    333.47 o 
  -6   1  12     1773.81     1814.49    144.81 o 
  -5   1  12     7844.70     8030.87    324.46 o 
  -4   1  12     1781.22     1707.55    135.32 o 
  -3   1  12     1321.02     1237.01    117.26 o 
  -2   1  12      485.53      462.71     89.88 o 
  -1   1  12     6004.93     5976.38    345.79 o 
   0   1  12     1756.88     1997.96    175.60 o 
   1   1  12     5276.17     5283.58    314.53 o 
   2   1  12     1837.81     1917.53    203.28 o 
   3   1  12     2843.47     2843.39    260.13 o 
   4   1  12      374.32      449.43    137.31 o 
  -5   2  12      912.72     1005.08    113.39 o 
  -4   2  12     2489.98     2554.63    169.54 o 
  -3   2  12     5831.11     6020.76    397.92 o 
  -2   2  12     7709.32     7333.31    464.71 o 
  -1   2  12     2116.13     1894.89    170.02 o 
   0   2  12     1833.28     2079.83    241.11 o 
   1   2  12      658.75      643.78    132.74 o 
   2   2  12     2255.14     2287.48    223.50 o 
   3   2  12     1874.85     2217.72    232.87 o 
   4   2  12     1683.20     1501.06    251.63 o 
  -5   3  12       95.81       34.57     55.74 o 
  -4   3  12     2391.86     2612.55    183.71 o 
  -3   3  12     6178.36     6371.13    304.18 o 
  -2   3  12     8614.87     8824.25    537.52 o 
  -1   3  12      234.31      388.06    130.21 o 
   0   3  12     1657.68     1848.97    239.78 o 
   1   3  12      666.07      756.95    144.62 o 
   2   3  12     1904.01     1889.65    416.96 o 
   3   3  12     1257.16     1885.10    336.84 o 
   4   3  12     2348.01     3398.17    449.77 o 
  -5   4  12     5353.68     5555.03    304.63 o 
  -4   4  12     1277.67     1455.17    166.46 o 
  -3   4  12     2888.23     3064.40    211.14 o 
  -2   4  12      342.81      414.97    135.38 o 
  -1   4  12     2988.07     2841.26    302.27 o 
   0   4  12     1486.75     1575.40    228.29 o 
  -5   5  12      331.00      374.50    106.05 o 
  -4   5  12     4240.81     4287.06    267.08 o 
  -3   5  12        4.74        7.09     59.50 o 
  -2   5  12      342.11      371.48    138.58 o 
  -3   0  13      930.35      979.00    166.89 o 
  -1   0  13    12564.63    12288.66    698.00 o 
   1   0  13     1497.61     1404.36    245.18 o 
   3   0  13     1395.76     1363.38    284.20 o 
  -6   1  13     4468.44     4774.47    250.54 o 
  -5   1  13      301.06      328.44     79.04 o 
  -4   1  13     2096.25     2245.79    228.76 o 
  -3   1  13     3183.56     3531.98    293.04 o 
  -2   1  13     2954.23     3232.34    220.70 o 
  -1   1  13       94.00      105.89     66.05 o 
   0   1  13     5698.45     5901.99    327.58 o 
   1   1  13      594.94      579.96    135.46 o 
   2   1  13     1995.78     2322.28    238.22 o 
   3   1  13      193.97      293.69    128.48 o 
   4   1  13     2163.68     2325.51    253.34 o 
  -7   2  13     2003.59     2263.88    190.51 o 
  -6   2  13     1017.82     1052.08    129.43 o 
  -5   2  13     1274.21     1293.55    137.07 o 
  -4   2  13     2079.49     2259.48    242.68 o 
  -3   2  13     2546.62     2503.72    260.35 o 
  -2   2  13     2163.26     2390.94    259.96 o 
  -1   2  13     1131.66     1080.12    185.12 o 
   0   2  13      798.80      842.79    140.20 o 
   1   2  13     4151.12     4362.34    403.74 o 
   2   2  13     2876.55     3695.52    721.19 o 
   3   2  13     3313.18     3849.56    830.28 o 
  -6   3  13      726.64      713.85    128.35 o 
  -5   3  13     1343.03     1506.57    199.82 o 
  -4   3  13     2084.62     2318.78    182.86 o 
  -3   3  13     4044.43     4181.65    351.38 o 
  -2   3  13     1609.88     1609.81    218.98 o 
  -1   3  13      957.24     1152.85    193.95 o 
   0   3  13      262.67      281.39    132.17 o 
   1   3  13     3725.66     3690.74    364.37 o 
   2   3  13     2475.67     2213.88    307.43 o 
   3   3  13     4191.51     4779.75    349.67 o 
  -5   4  13      439.17      502.67    115.53 o 
  -4   4  13     3747.81     3871.04    250.51 o 
  -3   4  13     1750.03     1835.13    242.83 o 
  -2   4  13     2137.78     2644.88    288.66 o 
  -1   4  13        5.40      -43.64     79.07 o 
   0   4  13     2118.20     2299.29    288.51 o 
   1   4  13      485.01      202.71    122.32 o 
  -3   5  13      687.96      735.69    193.17 o 
  -2   5  13      516.60      641.30    189.96 o 
  -2   0  14    10783.00    10332.55    615.33 o 
   0   0  14     5530.01     5612.60    471.35 o 
   2   0  14      195.33      218.28    162.12 o 
  -4   1  14     3428.72     3704.04    322.37 o 
  -3   1  14     1924.95     2178.14    249.87 o 
  -2   1  14     1961.87     1978.40    245.96 o 
  -1   1  14     6321.03     6404.92    344.72 o 
   0   1  14     1280.60     1466.59    195.83 o 
   1   1  14      801.28      893.35    167.21 o 
   2   1  14       11.29       -9.47     87.30 o 
  -6   2  14     3781.15     4221.64    256.15 o 
  -5   2  14      738.73      846.13    121.97 o 
  -4   2  14     2497.68     2677.65    276.54 o 
  -3   2  14     2923.84     2880.60    291.40 o 
  -2   2  14      258.92      189.26    111.29 o 
  -1   2  14      352.30      326.83    136.31 o 
   0   2  14     2925.79     2795.12    315.10 o 
   1   2  14     3049.69     3113.44    265.22 o 
   2   2  14     5084.81     5435.66    940.40 o 
  -5   3  14      765.61      754.40    131.59 o 
  -4   3  14     3379.00     3392.78    335.98 o 
  -3   3  14     2370.47     2481.66    280.92 o 
  -2   3  14      135.43      207.64    117.86 o 
  -1   3  14       39.66       30.03     86.03 o 
   0   3  14     2123.99     2060.68    274.04 o 
   1   3  14     2557.96     2269.25    310.95 o 
  -4   4  14     1909.61     2127.07    276.62 o 
  -3   4  14     1570.15     1659.24    255.11 o 
  -2   4  14     1081.27     1060.88    204.35 o 
  -1   4  14     3289.76     3439.78    359.44 o 
  -1   0  15     6748.56     6589.49    519.29 o 
   1   0  15      205.83      295.31    174.64 o 
  -3   1  15     2849.05     2971.79    306.88 o 
  -2   1  15     3322.87     3365.95    335.82 o 
  -1   1  15     1753.31     1324.90    234.15 o 
   0   1  15     1797.30     1830.94    207.96 o 
   1   1  15      427.75      500.38    144.80 o 
  -5   2  15     3562.09     4068.95    367.57 o 
  -4   2  15     1769.56     1824.80    246.82 o 
  -3   2  15      849.56     1071.59    207.95 o 
  -2   2  15      727.84      767.29    197.39 o 
  -1   2  15      968.68     1016.85    205.53 o 
   0   2  15     1300.31     1395.53    243.69 o 
  -3   3  15      471.53      617.60    184.33 o 
  -2   3  15      599.51      693.30    193.33 o 
                                                 
